# Supplementary material for: Identification of the role of DAB2 and CXCL8 in uterine spiral artery remodeling in early-onset preeclampsia
Source: Cell Mol Life Sci. 2024 Apr 13;81(1):180. doi: 10.1007/s00018-024-05212-4 (PMC11016014; doi:10.1007/s00018-024-05212-4)
Supplement: Supplementary file 1 — Supplementary file1 (XLS 217 KB) [file 18_2024_5212_MOESM1_ESM.xls]

## Sheet: all_sample
Protein	Description	Gene	DAB2_	IgG
Q53GN6	26S proteasome non-ATPase regulatory subunit 13 (Fragment)		-	868059
A0A7G6J4N4	Ubiquitin carboxyl-terminal hydrolase		6.03909e+08	-
Q6FGV9	phosphomevalonate kinase (Fragment)	PMVK	-	0
Q9BWD1	Acetyl-CoA acetyltransferase, cytosolic	ACAT2	-	571587
P49189	4-trimethylaminobutyraldehyde dehydrogenase	ALDH9A1	-	397491
H6VRG2	Keratin, type II cytoskeletal 1	KRT1	1.51787e+08	-
A0A1B0GVI3	Keratin, type I cytoskeletal 10	KRT10	1.18396e+08	3.55794e+07
B3KXW5	AP-1 complex subunit gamma		-	679633
Q5T8R3	Monocarboxylate transporter 1 (Fragment)	SLC16A1	-	180783
Q6N096	Uncharacterized protein DKFZp686I15196	DKFZp686I15196	1.00089e+08	1.98666e+07
O15173	Membrane-associated progesterone receptor component 2	PGRMC2	-	131390
O96009	Napsin-A	NAPSA	-	0
P62424	60S ribosomal protein L7a	RPL7A	8.24813e+07	1.49136e+07
P32322	Pyrroline-5-carboxylate reductase 1, mitochondrial	PYCR1	-	0
Q5TEJ7	Replication protein A 32 kDa subunit (Fragment)	RPA2	-	103042
P55072	Transitional endoplasmic reticulum ATPase	VCP	-	5.87038e+06
F5H4C6	N-acetylglucosamine-6-sulfatase (Fragment)	GNS	-	347425
P62917	60S ribosomal protein L8	RPL8	7.8595e+07	1.34286e+07
P51149	Ras-related protein Rab-7a	RAB7A	-	2.12462e+06
B8ZZ54	10 kDa heat shock protein, mitochondrial	HSPE1	-	569152
Q53FN7	BZW1 protein variant (Fragment)		-	497789
V9HWE1	Vimentin	HEL113	-	4.10307e+06
P06493	Cyclin-dependent kinase 1	CDK1	-	1.2342e+06
Q96IR1	RPS4X protein (Fragment)	RPS4X	6.90716e+07	7.75458e+06
Q53S24	Prothymosin, alpha	PTMAP7	-	58483.4
P35908	Keratin, type II cytoskeletal 2 epidermal	KRT2	6.45272e+07	1.9287e+07
B4DY08	Heterogeneous nuclear ribonucleoproteins C1/C2	HNRNPC	5.53063e+07	64875288
A0A024RBK3	60S ribosomal protein L6	RPL6	5.10092e+07	9.18724e+06
P59998	Actin-related protein 2/3 complex subunit 4	ARPC4	-	442028
A0A087WYT3	Prostaglandin E synthase 3	PTGES3	-	1458036
A0A024RCR6	Large proline-rich protein BAG6	BAG6	-	428714
A0A8I5KWT8	Myosin-9	MYH9	-	8.48886e+06
P26196	Probable ATP-dependent RNA helicase DDX6	DDX6	-	221700
A8K0D2	cDNA FLJ77740, highly similar to Homo sapiens 7-dehydrocholesterol reductase, mRNA		-	97443.8
O95202	Mitochondrial proton/calcium exchanger protein	LETM1	-	262260
A4ZU86	Nucleophosmin	NPM1	4.65044e+07	1.11181e+07
A0A2R8YDP2	Casein kinase II subunit alpha	CSNK2A1	-	48121.6
F8W156	Coatomer subunit zeta	COPZ1	-	111033
P35527	Keratin, type I cytoskeletal 9	KRT9	4.02726e+07	1.23737e+07
K7EP16	Eukaryotic translation initiation factor 3 subunit G (Fragment)	EIF3G	-	323935
P26373	60S ribosomal protein L13	RPL13	4.0245e+07	4.82662e+06
A0A7I2V3S6	peptidylprolyl isomerase	FKBP1A	-	448333
F8VZ29	Ubiquitin-conjugating enzyme E2 N	UBE2N	-	815370
A0A384MDW7	Enoyl Coenzyme A hydratase, short chain, 1, mitochondrial	ECHS1	-	0
Q53TX0	glutaminase (Fragment)	GLS	-	155264
P36578	60S ribosomal protein L4	RPL4	4.01692e+07	8.30546e+06
H0Y512	Adipocyte plasma membrane-associated protein (Fragment)	APMAP	-	182155
Q969H8	Myeloid-derived growth factor	MYDGF	-	112252
P39023	60S ribosomal protein L3	RPL3	3.93679e+07	9.886e+06
A8K5Y7	cDNA FLJ78655, highly similar to Homo sapiens exportin 5 (XPO5), mRNA		-	125637
J3QQ67	60S ribosomal protein L18 (Fragment)	RPL18	3.90598e+07	-
A0A0S2Z4R1	Tyrosine--tRNA ligase (Fragment)	YARS	-	1.28318e+06
P23396	40S ribosomal protein S3	RPS3	3.72725e+07	9.77879e+06
P62280	40S ribosomal protein S11	RPS11	3.58011e+07	5.39544e+06
P61247	40S ribosomal protein S3a	RPS3A	3.49425e+07	-
H0YKD8	60S ribosomal protein L28	RPL28	3.31508e+07	5463071
A0A024R4M0	40S ribosomal protein S9	RPS9	3.15147e+07	7.57542e+06
P30050	60S ribosomal protein L12	RPL12	29274939	6.64265e+06
Q15907	Ras-related protein Rab-11B	RAB11B	-	961838
Q04760	Lactoylglutathione lyase	GLO1	-	1.15937e+06
N0E4C7	Casein kinase II subunit beta	CSNK2B	-	0
Q6AZ91	RAB6B protein	RAB6B	-	254878
Q02543	60S ribosomal protein L18a	RPL18A	2.87215e+07	-
E5RI56	Skp1_POZ domain-containing protein		-	0
P18124	60S ribosomal protein L7	RPL7	2.70226e+07	7.09522e+06
Q3KQT6	40S ribosomal protein S2	RPS2	2.61098e+07	-
Q4W4Y1	Dopamine receptor interacting protein 4	DRIP4	-	0
A4D2P0	Ras-related C3 botulinum toxin substrate 1 (Rho family, small GTP binding protein Rac1)	RAC1	-	3.44749e+06
Q9Y3E8	CGI-150 protein		-	258731
P05388	60S acidic ribosomal protein P0	RPLP0	2.54321e+07	6.1073e+06
P04183	Thymidine kinase, cytosolic	TK1	-	501209
A0A8V8TNX9	Pyruvate kinase PKM	PKM	-	4.83319e+06
F5H423	ADP-ribosylation factor 3		-	0
B2RA56	Nicalin		-	104267
P15529	Membrane cofactor protein	CD46	-	132496
Q9NQ88	Fructose-2,6-bisphosphatase TIGAR	TIGAR	-	106485
H0YLF3	Beta-2-microglobulin (Fragment)	B2M	-	50087.2
A0A2S1B6U6	MHC class I antigen	HLA-A	-	131755
X1WI28	60S ribosomal protein L10 (Fragment)	RPL10	2.25186e+07	-
B7Z7P8	Eukaryotic peptide chain release factor subunit 1	ETF1	-	868097
J3KRX5	60S ribosomal protein L17 (Fragment)	RPL17	2.16329e+07	746014
H0Y8C6	Importin-5 (Fragment)	IPO5	-	529477
B3KMS0	Condensin complex subunit 1		-	586257
B7Z8Z6	DNA replication licensing factor MCM2		-	0
B7ZKQ8	Podocalyxin	PODXL	-	155852
Q5JR94	40S ribosomal protein S8	RPS8	2.14848e+07	4.31098e+06
I3L4J1	vesicle-fusing ATPase (Fragment)		-	92670.9
A0A7I2V599	60 kDa heat shock protein, mitochondrial	HSPD1	-	2.30233e+07
P49207	60S ribosomal protein L34	RPL34	1.99566e+07	2.67065e+06
B3KMV5	cDNA FLJ12728 fis, clone NT2RP2000040, highly similar to Protein FAM62A		-	479449
P62906	60S ribosomal protein L10a	RPL10A	1.97307e+07	3.81917e+06
H0YJ77	Protein arginine N-methyltransferase 5 (Fragment)	PRMT5	-	214576
P62277	40S ribosomal protein S13	RPS13	1.96168e+07	4.02893e+06
A0A7I2V421	RNA helicase	DDX1	-	121499
V9HW53	dimethylargininase	HEL-S-277	-	336641
Q9Y678	Coatomer subunit gamma-1	COPG1	-	581815
Q5VVC8	60S ribosomal protein L11	RPL11	1.89728e+07	3.1531e+06
P18077	60S ribosomal protein L35a	RPL35A	1.80338e+07	-
P25398	40S ribosomal protein S12	RPS12	1.78333e+07	574666
Q5QTS3	60S ribosomal protein L13a		1.75491e+07	2.19844e+06
A0A2R8Y811	40S ribosomal protein S14 (Fragment)	RPS14	1.7437e+07	-
E4W6B6	60S ribosomal protein L27 (Fragment)	RPL27	1.68517e+07	5.78947e+06
Q5JP53	Tubulin beta chain	TUBB	15678338	1.20511e+07
B4DXZ6	RNA-binding protein FXR1	FXR1	-	1.01883e+06
H7C2V1	Multifunctional procollagen lysine hydroxylase and glycosyltransferase LH3 (Fragment)	PLOD3	-	294684
O00159	Unconventional myosin-Ic	MYO1C	1.54993e+07	1.5717e+06
P62269	40S ribosomal protein S18	RPS18	1.52367e+07	5.31751e+06
Q9BTN0	Leucine-rich repeat and fibronectin type-III domain-containing protein 3	LRFN3	-	0
B3KT06	Tubulin alpha chain		1.44586e+07	0
P01116	GTPase KRas	KRAS	-	0
Q9BQQ5	Ribosomal protein L27a	L27a	1.41603e+07	994432
B4DF70	cDNA FLJ60461, highly similar to Peroxiredoxin-2		-	1.73181e+06
A0A140VJF4	Biliverdin reductase A		-	1.40392e+06
P62899	60S ribosomal protein L31	RPL31	1.40035e+07	-
A2A3R6	40S ribosomal protein S6	RPS6	1.40015e+07	3.02623e+06
P62081	40S ribosomal protein S7	RPS7	1.37914e+07	2190748
P26038	Moesin	MSN	-	3.35388e+06
Q9NPJ3	Acyl-coenzyme A thioesterase 13	ACOT13	-	65090.3
P62829	60S ribosomal protein L23	RPL23	1.34257e+07	3.11167e+06
X6R390	AP complex subunit sigma	AP2S1	-	225357
O75396	Vesicle-trafficking protein SEC22b	SEC22B	-	260771
P22061	Protein-L-isoaspartate(D-aspartate) O-methyltransferase	PCMT1	-	568634
E5KN59	Peptidyl-prolyl cis-trans isomerase D		-	357499
Q53XM7	VAMP (Vesicle-associated membrane protein)-associated protein B and C	VAPB	-	179863
K7EMH1	60S ribosomal protein L22 (Fragment)	RPL22	13146714	3.88985e+06
P24539	ATP synthase F(0) complex subunit B1, mitochondrial	ATP5PB	-	393916
Q08211	ATP-dependent RNA helicase A	DHX9	1.3099e+07	4.60863e+06
A0A5C2FWS4	IGL c1548_light_IGLV2-23_IGLJ3 (Fragment)		-	304016
P49458	Signal recognition particle 9 kDa protein	SRP9	13086785	-
A0A024RDY3	Lysosomal-associated membrane protein 1, isoform CRA_a	LAMP1	-	972932
Q5TZP7	DNA-(apurinic or apyrimidinic site) endonuclease	APEX1	-	154261
P23258	Tubulin gamma-1 chain	TUBG1	-	78350.6
P17980	26S proteasome regulatory subunit 6A	PSMC3	-	98696.8
A0A7I2V3I2	Eukaryotic translation initiation factor 3 subunit E	EIF3E	-	360876
Q96P70	Importin-9	IPO9	-	0
E9PLK3	Aminopeptidase	NPEPPS	-	1.10806e+07
P62750	60S ribosomal protein L23a	RPL23A	1.26675e+07	4.34399e+06
A0A2R8Y5S7	Radixin	RDX	-	296364
P39019	40S ribosomal protein S19	RPS19	1.22972e+07	138453
V9HW01	Epididymis secretory protein Li 310	HEL-S-310	1.16751e+07	2.15713e+06
J3QSZ6	Transmembrane protein 138	TMEM138	-	622934
A0A5C2G031	IGL c1746_light_IGKV1-5_IGKJ2 (Fragment)		10917620	-
P42766	60S ribosomal protein L35	RPL35	1.05631e+07	2.92174e+06
E9PFG7	oxoglutarate dehydrogenase (succinyl-transferring)	OGDH	-	145897
Q6IAX2	60S ribosomal protein L21	RPL21	1.03252e+07	-
Q9ULX3	RNA-binding protein NOB1	NOB1	10286278	-
K7EJ19	Asparagine--tRNA ligase, cytoplasmic	NARS1	-	0
A0A0S2Z5U6	Pyrroline-5-carboxylate reductase (Fragment)	PYCR2	-	155015
A0A140VK94	RAN binding protein 1, isoform CRA_g	RANBP1	-	781574
B4DUI5	Triosephosphate isomerase		-	6.75587e+06
V9HWN7	Fructose-bisphosphate aldolase	HEL-S-87p	-	9.70792e+06
H0YL69	Proteasome subunit alpha type (Fragment)	PSMA4	-	7.86283e+06
P62249	40S ribosomal protein S16	RPS16	1.02661e+07	-
A0A384MR27	Galectin		-	2.35389e+06
A0A024R598	UBX domain protein 1	LOC51035	-	1.68384e+06
O95373	Importin-7	IPO7	-	0
H3BPK7	Alanine--tRNA ligase	AARS1	-	579451
Q16715	Pyruvate kinase (Fragment)		-	155481
A8K7N0	60S ribosomal protein L14		10244981	2663415
A0A2R8Y6J3	60S ribosomal protein L5 (Fragment)	RPL5	1.02283e+07	1.22541e+06
A8K517	40S ribosomal protein S23	RPS23	9.96394e+06	260707
Q15393	Splicing factor 3B subunit 3	SF3B3	9.5547e+06	1.68895e+06
A0A7I2V535	Non-POU domain-containing octamer-binding protein	NONO	8.85622e+06	650762
P13647	Keratin, type II cytoskeletal 5	KRT5	8.73597e+06	1.76704e+06
Q6ZNW0	cDNA FLJ27036 fis, clone SLV08019, highly similar to Homo sapiens stomatin (EPB72)-like 2 (STOML2)		-	0
Q2TNB3	Cell migration-inducing protein 22		-	560752
H0YN14	Importin-4	IPO4	-	8.46375e+06
E7EQV9	Ribosomal protein L15 (Fragment)	RPL15	8.63127e+06	-
P23526	Adenosylhomocysteinase	AHCY	-	3.7857e+06
A0A1U9X9D5	Valine--tRNA ligase		-	2.26747e+07
B4E0E1	Poly [ADP-ribose] polymerase		-	0
Q53Z07	60S ribosomal protein L9	RPL9	8.59474e+06	-
P62851	40S ribosomal protein S25	RPS25	8.38754e+06	4.61351e+06
A0A024R3V0	DNA polymerase-transactivated protein 6, isoform CRA_a	DNAPTP6	8.27287e+06	-
M0R0R2	40S ribosomal protein S5	RPS5	8.26212e+06	2.39521e+06
A0A0B4J2D5	Putative glutamine amidotransferase-like class 1 domain-containing protein 3B, mitochondrial	GATD3B	-	362685
A0A804HHW9	isoleucine--tRNA ligase	IARS1	-	509249
Q53XC0	Eukaryotic translation initiation factor 2 subunit 1	EIF2S1	8.25901e+06	2.4677e+06
F8WB72	60S ribosomal protein L35a	RPL35A	-	2.13491e+06
D3YTB1	60S ribosomal protein L32 (Fragment)	RPL32	8.25874e+06	1.60484e+06
P62244	40S ribosomal protein S15a	RPS15A	7.55425e+06	-
A0A024R0L6	Epididymis secretory sperm binding protein	PAFAH1B3	-	6.8335e+06
Q53HQ7	Elongation factor 1-alpha (Fragment)		7.38408e+06	1.44034e+08
Q5VU80	Ubiquitin-associated protein 2-like (Fragment)	UBAP2L	-	37320.6
B2R9K8	cDNA, FLJ94440, highly similar to Homo sapiens chaperonin containing TCP1, subunit 6A (zeta 1)(CCT6A), mRNA		-	4.98284e+06
B4E1Q1	cDNA FLJ55485, highly similar to Heat shock cognate 71 kDa protein		-	412101
E5RI99	60S ribosomal protein L30 (Fragment)	RPL30	7.27706e+06	0
C7DJS2	Glutathione S-transferase (Fragment)	GSTP1	-	691450
Q5H924	HECT, UBA and WWE domain containing 1 (Fragment)	HUWE1	-	0
E5RJD2	2,4-dienoyl-CoA reductase [(3E)-enoyl-CoA-producing], mitochondrial (Fragment)	DECR1	-	0
A0A8I5QJG4	Rab3 GTPase-activating protein non-catalytic subunit	RAB3GAP2	-	214929
M0R210	40S ribosomal protein S16	RPS16	-	4.19745e+06
P60866	40S ribosomal protein S20	RPS20	6.62716e+06	1.71274e+06
B2RCT6	cDNA, FLJ96276, highly similar to Homo sapiens G1 to S phase transition 1 (GSPT1), mRNA		-	540098
A0A384N5Z8	Epididymis secretory sperm binding protein		6.36025e+06	-
Q6NVI1	MARCKS protein (Fragment)	MARCKS	-	0
Q92522	Histone H1.10	H1-10	6.31334e+06	1.46845e+06
E9PP21	Cysteine and glycine-rich protein 1	CSRP1	-	267036
H7BXY3	RNA helicase	DHX30	6.20847e+06	-
O75643	U5 small nuclear ribonucleoprotein 200 kDa helicase	SNRNP200	6.16205e+06	-
A0A087WUS4	Aminopeptidase B (Fragment)	RNPEP	-	473596
Q59G12	Lamina-associated polypeptide 2, isoforms beta/gamma variant (Fragment)		-	488295
Q16778	Histone H2B type 2-E	H2BC21	-	991109
Q14974	Importin subunit beta-1	KPNB1	-	6.6517e+06
Q9Y3U8	60S ribosomal protein L36	RPL36	6.03935e+06	698805
Q96HE7	ERO1-like protein alpha	ERO1A	-	285713
P80723	Brain acid soluble protein 1	BASP1	-	181948
B2R7B5	cDNA, FLJ93365, highly similar to Homo sapiens KH domain containing, RNA binding, signal transduction associated 1 (KHDRBS1), mRNA		5.99084e+06	4.83904e+06
A0A8I5KVV1	AFG3-like protein 2	AFG3L2	-	87955.8
P51610	Host cell factor 1	HCFC1	-	226153
A0A804HL40	Leucine-rich PPR motif-containing protein, mitochondrial	LRPPRC	-	0
B2R960	cDNA, FLJ94230, highly similar to Homo sapiens thioredoxin-like 1 (TXNL1), mRNA		-	116881
Q9BXW7	Haloacid dehalogenase-like hydrolase domain-containing 5	HDHD5	-	630887
P50402	Emerin	EMD	-	782390
A0A5F9ZHP2	nucleoside-diphosphate kinase	AK2	-	993269
Q75MU2	Eukaryotic translation initiation factor 4H (Fragment)	WBSCR1	-	434042
B9EG90	DNA topoisomerase I	TOP1	5.64672e+06	-
A0A024R326	60S ribosomal protein L29	RPL29	5641440	5.89076e+06
P19338	Nucleolin	NCL	5.61568e+06	14888454
Q9NZI8	Insulin-like growth factor 2 mRNA-binding protein 1	IGF2BP1	5.20822e+06	2.86131e+06
P41091	Eukaryotic translation initiation factor 2 subunit 3	EIF2S3	5.05128e+06	1.54712e+06
P63244	Receptor of activated protein C kinase 1	RACK1	-	3.26221e+06
A1A5C4	RRBP1 protein	RRBP1	5.01702e+06	-
B3KN06	Coronin		-	465441
G3V3U4	Proteasome subunit alpha type	PSMA6	-	982023
Q5JXM0	Ribosomal RNA-processing protein 43	DKFZp564C0482	-	0
O00571	ATP-dependent RNA helicase DDX3X	DDX3X	4.93054e+06	2.82699e+06
I7HJT1	HLA class II region expressed gene KE2	HKE2	-	0
Q12906	Interleukin enhancer-binding factor 3	ILF3	-	634871
Q9NR30	Nucleolar RNA helicase 2	DDX21	4.7966e+06	-
P05387	60S acidic ribosomal protein P2	RPLP2	4.61055e+06	-
Q00839	Heterogeneous nuclear ribonucleoprotein U	HNRNPU	4.57586e+06	3.01084e+06
A0A087X0X3	Heterogeneous nuclear ribonucleoprotein M	HNRNPM	4.47593e+06	2.96585e+06
Q05DR3	WDHD1 protein (Fragment)	WDHD1	-	0
B2RDE1	cDNA, FLJ96568, highly similar to Homo sapiens tropomyosin 3 (TPM3), mRNA		-	0
M1V490	KIF5B-RET(NM_020630)_K22R12 fusion protein	KIF5B-RET(NM_020630)_K22;R12	-	184126
Q05DL3	CSNK1A1 protein (Fragment)	CSNK1A1	4.36607e+06	-
Q4VB24	Histone cluster 1, H1e	HIST1H1E	4.17114e+06	1.069e+06
Q5QNW6	Histone H2B type 2-F	H2BC18	4.1339e+06	-
Q16777	Histone H2A type 2-C	H2AC20	3.74027e+06	2.02134e+06
P31943	Heterogeneous nuclear ribonucleoprotein H	HNRNPH1	3.47429e+06	887124
P46783	40S ribosomal protein S10	RPS10	3.42838e+06	2.34468e+06
A8K9T9	phosphoribosylformylglycinamidine synthase		-	1.28516e+06
P51114	RNA-binding protein FXR1	FXR1	3.36274e+06	-
Q14DR2	TRPM2 protein	TRPM2	-	1201252
Q2L6I2	ABC50 protein	ABCF1	3.19547e+06	241686
A0A8I5KWU3	La ribonucleoprotein domain family, member 1, isoform CRA_a	LARP1	3.11752e+06	1.03944e+06
Q96HS1	Serine/threonine-protein phosphatase PGAM5, mitochondrial	PGAM5	3.01941e+06	992907
J3KTA4	Probable ATP-dependent RNA helicase DDX5	DDX5	2.9424e+06	-
Q9NPD3	Exosome complex component RRP41	EXOSC4	2.91729e+06	-
O60841	Eukaryotic translation initiation factor 5B	EIF5B	2.91181e+06	298117
P49848	Transcription initiation factor TFIID subunit 6	TAF6	-	554535
B3KX19	116 kDa U5 small nuclear ribonucleoprotein component		2.90176e+06	-
B5BU01	Eukaryotic translation initiation factor 2 beta	EIF2S2	2.84695e+06	500186
V9HWF4	Phosphoglycerate kinase	HEL-S-68p	-	4.50907e+06
A0A024R5K1	Coronin	CORO1B	-	0
F8W6I7	Heterogeneous nuclear ribonucleoprotein A1	HNRNPA1	2.83169e+06	2.03059e+06
Q6IPH7	60S ribosomal protein L14	RPL14	2.75131e+06	353392
Q8IWP6	Tubulin beta chain		2.68611e+06	2.72612e+06
G3V3H3	Kinesin light chain	KLC1	-	793115
A0A7I2V5Y5	Kinesin-like protein	KIF23	2.68044e+06	-
Q53EP4	Dolichyl-diphosphooligosaccharide--protein glycosyltransferase subunit 1 (Fragment)		-	7.17013e+07
A0A024R1K8	Splicing factor 3a, subunit 1, 120kDa, isoform CRA_a	SF3A1	-	359150
A0A024R5K8	Serpin H1	SERPINH1	-	1.84483e+06
O60271	C-Jun-amino-terminal kinase-interacting protein 4	SPAG9	-	185909
P22314	Ubiquitin-like modifier-activating enzyme 1	UBA1	-	442687
A0A087X2I1	26S proteasome regulatory subunit 10B	PSMC6	-	2.57228e+06
P52597	Heterogeneous nuclear ribonucleoprotein F	HNRNPF	2.63747e+06	610186
B4DEX8	S-adenosylmethionine synthase	MAT2A	-	750376
A0A2R8Y849	40S ribosomal protein S24	RPS24	2.55437e+06	598694
A2ACR1	Proteasome subunit beta	PSMB9	-	0
A0A087X1X5	Calponin (Fragment)	CNN2	-	766128
E9PQH6	Rho-related GTP-binding protein RhoC (Fragment)	RHOC	-	0
Q9Y230	RuvB-like 2	RUVBL2	-	1.08733e+06
I3L0A0	HCG2044781	PEDS1-UBE2V1	-	1.35824e+06
Q9H1E3	Nuclear ubiquitous casein and cyclin-dependent kinase substrate 1	NUCKS1	-	270950
Q9HBP7	Eukaryotic translation initiation factor 2B subunit delta		-	90484.1
A0A0S2Z4T1	DNA replication licensing factor MCM3 (Fragment)	MCM3	-	7.88114e+06
F4ZW66	NF110b		2.52454e+06	-
A0A7P0T9A7	Adenylosuccinate lyase	ADSL	-	0
H0YN88	40S ribosomal protein S17	RPS17	2.5132e+06	780352
P56192	Methionine--tRNA ligase, cytoplasmic	MARS1	-	703023
A0A0S2Z3X8	Rab GDP dissociation inhibitor (Fragment)	GDI1	-	0
B4DUL5	cDNA FLJ51625, highly similar to Ubiquinol-cytochrome-c reductase complex coreprotein I, mitochondrial		-	782150
A0A7P0TAE1	Endoplasmin	HSP90B1	-	7.26955e+06
A0A7I2V4F0	ATP-dependent RNA helicase DDX1	DDX1	2.38969e+06	-
A0A024RB14	40S ribosomal protein S26	RPS26	2.36183e+06	1.5875e+06
P61221	ATP-binding cassette sub-family E member 1	ABCE1	-	403353
P42677	40S ribosomal protein S27	RPS27	2.32027e+06	2.12484e+06
O95793	Double-stranded RNA-binding protein Staufen homolog 1	STAU1	2.3144e+06	523220
K7EL99	Tubulin-folding cofactor B (Fragment)	TBCB	-	391563
A0A1W2PNX8	Protein unc-45 homolog A	UNC45A	-	438105
M0QYM6	Zinc finger protein 610 (Fragment)	ZNF610	-	1.42019e+06
Q9H3N1	Thioredoxin-related transmembrane protein 1	TMX1	-	590968
J3QTR3	Ubiquitin-40S ribosomal protein S27a (Fragment)	RPS27A	2.25149e+06	5.75543e+06
Q9UHB9	Signal recognition particle subunit SRP68	SRP68	2.23334e+06	-
Q53GL5	isocitrate dehydrogenase (NADP(+)) (Fragment)		-	0
P29401	Transketolase	TKT	-	8.13127e+06
B2R7P8	Bifunctional purine biosynthesis protein ATIC		-	1.60319e+06
P53621	Coatomer subunit alpha	COPA	2.20449e+06	2.27309e+06
V9HWG9	Glutathione S-transferase omega	HEL-S-21	-	1.21917e+06
J3QQQ9	KOW domain-containing protein		2190372	2.87053e+06
P61513	60S ribosomal protein L37a	RPL37A	2.15365e+06	277164
O75131	Copine-3	CPNE3	-	618644
A0A173GMX4	Actin alpha cardiac muscle 1 (Fragment)	ACTC1	-	117066
Q01081	Splicing factor U2AF 35 kDa subunit	U2AF1	2.1178e+06	666570
P63173	60S ribosomal protein L38	RPL38	2.10787e+06	-
Q9Y5B9	FACT complex subunit SPT16	SUPT16H	2.06847e+06	4.31622e+06
A0A5H1ZRP4	Negative elongation factor B	NELFB	-	0
B3KSR8	cDNA FLJ36832 fis, clone ASTRO2010799, highly similar to ALPHA-1 CATENIN		-	0
A0A140VKC8	GDP-L-fucose synthase		-	84700.5
Q5T5C7	serine--tRNA ligase	SARS1	-	251786
V9HW96	T-complex protein 1 subunit beta	HEL-S-100n	-	3.25929e+06
A0A1B0GTG2	Alpha-aminoadipic semialdehyde dehydrogenase	ALDH7A1	-	1.14477e+06
F5H2F4	C-1-tetrahydrofolate synthase, cytoplasmic	MTHFD1	-	9.8652e+06
Q9BZE4	GTP-binding protein 4	GTPBP4	2.06816e+06	-
H7C3P9	COP9 signalosome complex subunit 3	COPS3	-	166574
Q53HT6	B-cell receptor-associated protein (Fragment)		-	826804
B7ZLC9	GEMIN5 protein	GEMIN5	-	0
Q9UMS4	Pre-mRNA-processing factor 19	PRPF19	2.04502e+06	58735.7
D3DSU3	Kinesin family member 13B, isoform CRA_a	KIF13B	-	1.88654e+06
P35250	Replication factor C subunit 2	RFC2	2.03248e+06	-
V9HWC6	Peptidyl-prolyl cis-trans isomerase	HEL-S-39	-	431174
P50991	T-complex protein 1 subunit delta	CCT4	-	7.50636e+06
A0A0A0MSA4	Band 4.1-like protein 3	EPB41L3	-	170969
F5GYZ5	Superoxide dismutase (Fragment)	SOD2	-	0
A0A8V8TNE2	Ubiquitin-conjugating enzyme E2 T	UBE2T	-	0
A0A0A0MTJ9	Neutral cholesterol ester hydrolase 1	NCEH1	-	3.07434e+06
B4DNB9	AP-2 complex subunit mu		1.95508e+06	1.28335e+06
V9HWF9	Epididymis luminal protein 20	HEL20	-	210735
Q8N3C0	Activating signal cointegrator 1 complex subunit 3	ASCC3	1.95019e+06	-
Q53G99	Beta actin variant (Fragment)		1.90656e+06	4.54322e+07
P02768	Albumin	ALB	1.90113e+06	-
P49755	Transmembrane emp24 domain-containing protein 10	TMED10	-	0
Q5TFJ7	Importin subunit alpha-7 (Fragment)	KPNA6	-	163040
P62937	Peptidyl-prolyl cis-trans isomerase A	PPIA	-	3.29741e+06
I3L192	Basigin (Fragment)	BSG	-	598723
A0A024R4F1	phosphopyruvate hydratase	HEL-S-17	-	3.17385e+07
B4DUQ1	Heterogeneous nuclear ribonucleoprotein K		1.83033e+06	2.98343e+06
B2R6F3	Epididymis secretory sperm binding protein	SFRS3	1.81417e+06	2.34586e+06
K7ELW0	Parkinson disease protein 7	PARK7	-	1.38837e+06
A0A5H1ZRQ2	RNA helicase	DDX17	1.80888e+06	161555
A0A087WX58	Hepatoma-derived growth factor-related protein 2 (Fragment)	HDGFL2	-	132521
A8K3H8	cDNA FLJ77680, highly similar to Homo sapiens protein phosphatase 2 (formerly 2A), regulatory subunit A (PR 65), alpha isoform (PPP2R1A), mRNA		-	536092
A0A024RA28	Heterogeneous nuclear ribonucleoprotein A2/B1, isoform CRA_d	HNRNPA2B1	1.7855e+06	-
H0YMD0	Annexin (Fragment)	ANXA2	1.7215e+06	-
G3V1L9	Tight junction protein ZO-1	TJP1	1.70149e+06	27486.6
Q15365	Poly(rC)-binding protein 1	PCBP1	1.69299e+06	1.70832e+06
B4E0S6	RNA helicase		1.62529e+06	331196
Q53F48	Heterogeneous nuclear ribonucleoprotein H3 isoform a variant (Fragment)		1.62457e+06	718320
B3KX15	cDNA FLJ44468 fis, clone UTERU2026025, moderately similar to SPLICING FACTOR, ARGININE/SERINE-RICH 2		1.5713e+06	1.44574e+06
A0A024R7L5	UPF1	UPF1	-	483733
A0A1B0GU92	Peptidase A1 domain-containing protein		-	299863
A0A0X9UWJ6	MS-B1 light chain variable region (Fragment)		-	0
A0A024R9D7	2,4-dienoyl CoA reductase 1, mitochondrial, isoform CRA_b	DECR1	1.5356e+06	-
D3DQ69	SERPINE1 mRNA binding protein 1, isoform CRA_c	SERBP1	-	0
Q99848	Probable rRNA-processing protein EBP2	EBNA1BP2	1.52466e+06	-
A0A7I2YQG2	Ribosomal protein L19	RPL19	1.51669e+06	2.86742e+06
Q08945	FACT complex subunit SSRP1	SSRP1	1.4815e+06	681891
H7C543	CD166 antigen (Fragment)	ALCAM	-	0
A0A5C2GGK1	IGL c559_light_IGLV1-47_IGLJ1 (Fragment)		1.45634e+06	616290
Q6FI03	G3BP protein	G3BP	1.40716e+06	0
B4DI61	cDNA FLJ58182, highly similar to Protein CYR61		1.40079e+06	-
D6RE99	Adenosine 5-monophosphoramidase HINT1	HINT1	-	746353
A3KFL5	Ribosomal RNA-processing protein 4	EXOSC2	1.37403e+06	0
P51116	RNA-binding protein FXR2	FXR2	1.31066e+06	0
A0A7I2YQN2	Heterogeneous nuclear ribonucleoprotein Q	SYNCRIP	1.30763e+06	1.20512e+06
F6RFD5	Destrin	DSTN	-	441382
A0A024R321	Filamin B, beta (Actin binding protein 278), isoform CRA_a	FLNB	-	1.96398e+06
A0A494C128	Nucleolar protein 56	NOP56	1.30705e+06	-
O00425	Insulin-like growth factor 2 mRNA-binding protein 3	IGF2BP3	1.30065e+06	0
E7EUI8	Glucose-6-phosphate 1-dehydrogenase	G6PD	-	1.45488e+06
Q5T749	Keratinocyte proline-rich protein	KPRP	1.28514e+06	-
A6NLN1	Polypyrimidine tract-binding protein 1	PTBP1	1.2002e+06	4.13577e+06
P81605	Dermcidin	DCD	1.18415e+06	226460
A8MUH3	T-cell surface glycoprotein CD3 gamma chain	CD3G	1.17994e+06	-
A0A087X0S5	Collagen alpha-1(VI) chain (Fragment)	COL6A1	-	1.04199e+06
B4DVQ5	Eukaryotic translation initiation factor 3 subunit C	EIF3C	-	0
P30085	UMP-CMP kinase	CMPK1	-	87372.5
A0A024RAC5	Epididymis secretory sperm binding protein	RCC2	1.17928e+06	189607
Q01780	Exosome component 10	EXOSC10	1.1571e+06	170782
A0A024RDB2	Ras-GTPase activating protein SH3 domain-binding protein 2, isoform CRA_b	G3BP2	1.14793e+06	99791.7
Q5FWF9	IGL@ protein	IGL@	1.14282e+06	-
Q2TSD0	Glyceraldehyde-3-phosphate dehydrogenase		1.14237e+06	-
B2R823	RNA-binding protein PNO1		1.12123e+06	-
J3KT73	60S ribosomal protein L38	RPL38	-	78106.7
Q59GK9	60S ribosomal protein L21 (Fragment)		-	978446
K7PML8	Cyclin-dependent kinase inhibitor 2A	CDKN2A	-	0
P00167	Cytochrome b5	CYB5A	-	768409
P19474	E3 ubiquitin-protein ligase TRIM21	TRIM21	1.11833e+06	835070
Q53G71	Calreticulin variant (Fragment)		-	2.19154e+06
A0A7P0SBL1	Ribonucleoside-diphosphate reductase subunit M2	RRM2	-	0
A0A7I2V2U2	Small glutamine-rich tetratricopeptide repeat-containing protein alpha	SGTA	-	288518
Q63HR1	Uncharacterized protein DKFZp686P17171	DKFZp686P17171	1.10744e+06	-
Q8TB01	Similar to cytoskeleton-associated protein 4 (Fragment)		1.10724e+06	1.77368e+06
P37108	Signal recognition particle 14 kDa protein	SRP14	1.10493e+06	0
Q8TDN6	Ribosome biogenesis protein BRX1 homolog	BRIX1	1.1016e+06	-
B5BUB5	Autoantigen La (Fragment)	SSB	-	322532
O95782	AP-2 complex subunit alpha-1	AP2A1	1.10127e+06	459829
B4DY09	Interleukin enhancer-binding factor 2	ILF2	1.09249e+06	1.56622e+06
Q9BV37	PWP1 homolog (S. cerevisiae)	PWP1	1.0803e+06	-
O94906	Pre-mRNA-processing factor 6	PRPF6	1.07533e+06	129411
Q9NSD9	Phenylalanine--tRNA ligase beta subunit	FARSB	1.07233e+06	946715
Q71V07	Signal recognition particle subunit SRP72		1.06851e+06	587360
Q96GQ7	Probable ATP-dependent RNA helicase DDX27	DDX27	1.05357e+06	-
A0A7P0T9I9	Nicotinamide phosphoribosyltransferase	NAMPT	-	2.68834e+06
A0A024RA87	Septin	SEPTIN7	-	57247.4
D6RA70	RNA helicase	YTHDC2	1.03506e+06	-
P30740	Leukocyte elastase inhibitor	SERPINB1	-	0
B2R4R0	Histone H4	HIST1H4J	1.03471e+06	470123
B1AHC9	X-ray repair cross-complementing protein 6	XRCC6	-	2.71101e+06
Q6FG99	RPLP1 protein	RPLP1	1.01691e+06	-
E9PG15	14-3-3 protein theta (Fragment)	YWHAQ	-	397452
Q86YS7	C2 domain-containing protein 5	C2CD5	-	0
A0A8I5QKX1	cytochrome-b5 reductase	CYB5R3	-	470630
Q96BS4	FBL protein (Fragment)	FBL	1.01255e+06	-
E9PKE3	Heat shock cognate 71 kDa protein	HSPA8	1.01115e+06	1.86928e+06
Q9NSN1	Uncharacterized protein DKFZp761H087 (Fragment)	DKFZp761H087	-	298024
Q9H0A0	RNA cytidine acetyltransferase	NAT10	1.0033e+06	-
V9GYM8	Rho guanine nucleotide exchange factor 2	ARHGEF2	1.00232e+06	7248.94
O00232	26S proteasome non-ATPase regulatory subunit 12	PSMD12	-	218964
P07814	Bifunctional glutamate/proline--tRNA ligase	EPRS1	987275	806742
Q10471	Polypeptide N-acetylgalactosaminyltransferase 2	GALNT2	-	0
B2R7T8	F-actin-capping protein subunit beta		-	935509
Q59FS7	RNA helicase (Fragment)		938352	-
K7EIH8	DnaJ homolog subfamily C member 7 (Fragment)	DNAJC7	-	32695.7
B5BU25	Splicing factor U2AF subunit	U2AF2	930889	467164
Q59FA2	Serine/arginine-rich splicing factor 1 (Fragment)		928495	1.27541e+06
Q9P1F1	HCG1783420	hCG_1783420	-	0
A0A0G2JH37	Tapasin	TAPBP	-	0
Q6FG59	Hsp90 co-chaperone Cdc37	CDC37	-	1.00101e+07
A0A7I2V649	Polyadenylate-binding protein 1	PABPC1	924399	1.97151e+06
E9PDF6	Unconventional myosin-Ib	MYO1B	916063	0
A0A024R1T9	ATP-citrate synthase	ACLY	-	3.44967e+06
Q15370	Elongin-B	ELOB	-	134854
P61020	Ras-related protein Rab-5B	RAB5B	-	376343
A6NLM8	Translocon-associated protein subunit delta	SSR4	-	107871
H0Y8X0	Protein DEK	DEK	904419	-
O00267	Transcription elongation factor SPT5	SUPT5H	884433	339833
A0A5C2G8J2	IGL c3955_light_IGLV1-47_IGLJ3 (Fragment)		879412	-
H0YDT6	Eukaryotic translation initiation factor 3 subunit F	EIF3F	-	0
B2R853	cDNA, FLJ93744, highly similar to Homo sapiens keratin 6E (KRT6E), mRNA		868526	0
P82914	28S ribosomal protein S15, mitochondrial	MRPS15	824373	-
Q9NRN7	L-aminoadipate-semialdehyde dehydrogenase-phosphopantetheinyl transferase	AASDHPPT	-	248391
B4DMA8	Kinesin-like protein		820871	-
B2RBE0	cDNA, FLJ95462, highly similar to Homo sapiens fatty-acid-Coenzyme A ligase, long-chain 3 (FACL3),mRNA		-	0
B4DX42	Splicing factor 1		-	0
A0A7P0T9C4	Cytoplasmic dynein 1 heavy chain 1	DYNC1H1	-	586686
P36551	Oxygen-dependent coproporphyrinogen-III oxidase, mitochondrial	CPOX	-	0
Q16629	Serine/arginine-rich splicing factor 7	SRSF7	814970	311178
P25705	ATP synthase subunit alpha, mitochondrial	ATP5F1A	798777	1.05561e+07
Q53F35	Acidic (Leucine-rich) nuclear phosphoprotein 32 family, member B variant (Fragment)		796878	96150.9
D3DP78	Aspartate--tRNA ligase, cytoplasmic	DARS	788807	949936
H6VRF8	Keratin, type II cytoskeletal 1	KRT1	-	4.43118e+07
Q8WXE9	Stonin-2	STON2	760538	0
V9HWB4	78 kDa glucose-regulated protein	HEL-S-89n	-	6.06002e+06
B2RDX5	threonine--tRNA ligase		-	1.84988e+06
Q06830	Peroxiredoxin-1	PRDX1	-	1.02555e+07
P62136	Serine/threonine-protein phosphatase PP1-alpha catalytic subunit	PPP1CA	-	781548
E9PPJ0	Splicing factor 3B subunit 2	SF3B2	-	975813
A0A8Q3WK80	Methionine adenosyltransferase 2 subunit beta	MAT2B	-	0
D9ZGG2	Vitronectin	VTN	760336	-
A0A8I5KXL1	Cold shock domain-containing protein E1	CSDE1	-	140766
F5H5D3	Tubulin alpha chain	TUBA1C	-	0
B2RE88	Phosphate carrier protein, mitochondrial		759842	2.37451e+06
Q6FHU2	Phosphoglycerate mutase (Fragment)	PGAM1	-	2.08415e+06
A0A140VK46	Proteasome subunit beta		-	373828
A8K8B2	cDNA FLJ78127, highly similar to Homo sapiens SFRS protein kinase 1 (SRPK1), mRNA		749017	-
Q9UNQ2	Probable dimethyladenosine transferase	DIMT1	729215	-
O43660	Pleiotropic regulator 1	PLRG1	719088	-
P62316	Small nuclear ribonucleoprotein Sm D2	SNRPD2	700391	273685
Q68DI0	AP complex subunit beta	DKFZp781K0743	698485	694919
F5GY37	Prohibitin	PHB2	-	955052
Q53FV0	Prohibitin (Fragment)		-	974790
B4DH02	Heat shock 70 kDa protein 4		-	1.57031e+06
Q15020	Squamous cell carcinoma antigen recognized by T-cells 3	SART3	-	1.18132e+06
P06703	Protein S100-A6	S100A6	-	1.46479e+06
Q6P2Q9	Pre-mRNA-processing-splicing factor 8	PRPF8	684496	-
Q9NZB2	Constitutive coactivator of PPAR-gamma-like protein 1	FAM120A	681049	-
A0A6Q8PG37	Kinesin-like protein	KIF2A	676725	-
E5RH77	40S ribosomal protein S14	RPS14	-	2260095
Q8N163	Cell cycle and apoptosis regulator protein 2	CCAR2	-	0
A0A8Q3SHR2	AP-3 complex subunit beta	AP3B1	-	0
E9PP73	Coatomer subunit beta (Fragment)	COPB1	-	0
A0A024QZD5	U1 small nuclear ribonucleoprotein 70 kDa	SNRP70	-	89140.8
C9JFR7	Cytochrome c (Fragment)	CYCS	-	153061
Q9NXW1	BJ-HCC-24 tumor antigen		-	5.19256e+06
C9JV77	Alpha-2-HS-glycoprotein	AHSG	-	0
Q53EW6	Serum/glucocorticoid regulated kinase-like isoform 1 variant (Fragment)		-	269426
Q53FA4	Cysteine-rich, angiogenic inducer, 61 variant (Fragment)		-	481791
B3KTD5	cDNA FLJ38083 fis, clone CTONG2016408, highly similar to UBX domain-containing protein 2		-	0
O00429	Dynamin-1-like protein	DNM1L	-	136700
A0A804HL54	isoleucine--tRNA ligase	IARS1	667370	-
P22626	Heterogeneous nuclear ribonucleoproteins A2/B1	HNRNPA2B1	-	2.17923e+06
Q5RKV6	Exosome complex component MTR3	EXOSC6	665505	-
E9PB61	THO complex subunit 4	ALYREF	653673	-
P51991	Heterogeneous nuclear ribonucleoprotein A3	HNRNPA3	653449	0
Q2NL82	Pre-rRNA-processing protein TSR1 homolog	TSR1	638277	132872
B4DRA0	cDNA FLJ58459, highly similar to RNA-binding region-containing protein 2		623623	385472
A0A3B3ITX4	ATP synthase subunit g, mitochondrial		-	0
A8K6K2	cDNA FLJ75877, highly similar to Homo sapiens 5-nucleotidase, cytosolic II (NT5C2), mRNA		-	73092.7
P21333	Filamin-A	FLNA	-	2.76755e+07
P09211	Glutathione S-transferase P	GSTP1	-	932205
Q14247	Src substrate cortactin	CTTN	623356	768814
A0A8I5KTZ9	Fragile X messenger ribonucleoprotein 1	FMR1	611476	0
A0A0S2Z4X1	Epididymis secretory sperm binding protein (Fragment)	RBM10	602322	-
H0YGR4	Oligoribonuclease, mitochondrial (Fragment)	REXO2	-	305006
K7ER00	Phenylalanine--tRNA ligase alpha subunit	FARSA	597733	-
Q9BQ67	Glutamate-rich WD repeat-containing protein 1	GRWD1	595923	-
Q8WUW7	Pyruvate kinase (Fragment)	PKM2	588526	-
P08779	Keratin, type I cytoskeletal 16	KRT16	585406	-
P01023	Alpha-2-macroglobulin	A2M	-	1.17659e+06
B2R6C4	Receptor expression-enhancing protein		-	0
B3KY60	cDNA FLJ16777 fis, clone BRHIP2029567, highly similar to Cell division cycle 5-like protein		564040	149193
D6RF35	Vitamin D-binding protein	GC	-	746634
Q92917	G-patch domain and KOW motifs-containing protein	GPKOW	-	0
E5RJ09	Erlin (Fragment)	ERLIN2	-	106354
A0A384P5U2	Epididymis secretory sperm binding protein		560678	710243
A0JLQ5	Ribosome biogenesis protein BRX1 homolog (Fragment)	BXDC2	-	60434.6
B4DKI2	Sorbitol dehydrogenase		-	160959
P37802	Transgelin-2	TAGLN2	-	2.9073e+06
A0A161I202	Lactotransferrin	LTF	-	1.82875e+06
C9J384	Protein CMSS1 (Fragment)	CMSS1	559436	-
Q6FHF5	Proliferating cell nuclear antigen (Fragment)	PCNA	-	634305
P16401	Histone H1.5	H1-5	551752	-
Q9H330	Transmembrane protein 245	TMEM245	-	860065
F5GZS6	4F2 cell-surface antigen heavy chain	SLC3A2	-	244747
A0A090N7Y2	ATP-binding cassette, sub-family F (GCN20), member 2	ABCF2	547001	-
B2R4V2	cDNA, FLJ92227, highly similar to Homo sapiens ribosomal protein L36a-like (RPL36AL), mRNA		546727	-
Q13435	Splicing factor 3B subunit 2	SF3B2	545689	-
P30040	Endoplasmic reticulum resident protein 29	ERP29	-	115015
Q53GD7	FUS interacting protein (Serine-arginine rich) 1 isoform 2 variant (Fragment)		545124	-
P13639	Elongation factor 2	EEF2	-	1.71359e+07
Q6FHJ9	Cytochrome c oxidase subunit 5B, mitochondrial (Fragment)	COX5B	-	99031.2
A0A5F9ZHM4	L-lactate dehydrogenase	LDHB	-	1.12021e+07
I3L352	ATP-dependent RNA helicase DDX19A (Fragment)	DDX19A	-	162191
A0A024R225	Tight junction protein 2 (Zona occludens 2), isoform CRA_c	TJP2	531415	0
Q15182	Small nuclear ribonucleoprotein-associated protein	SNRPB	-	176465
P20618	Proteasome subunit beta type-1	PSMB1	-	147646
K4HYZ8	p14ARF/FAM230A fusion protein transcript variant 1		531293	-
P28074	Proteasome subunit beta type-5	PSMB5	-	387388
E5RGR0	palmitoyl-protein hydrolase (Fragment)	LYPLA1	-	871322
B2R8R5	cDNA, FLJ94025, highly similar to Homo sapiens tripartite motif-containing 28 (TRIM28), mRNA		-	1.14659e+06
B3KQT9	Protein disulfide-isomerase		-	3.40008e+06
M0QYT0	RRM domain-containing protein (Fragment)		-	129698
Q5U8W9	Protein arginine methyltransferase 1 isoform 4	HRMT1L2	-	454157
E7EX73	Eukaryotic translation initiation factor 4 gamma 1	EIF4G1	-	1.14888e+06
Q9BVM2	Protein DPCD	DPCD	529893	-
F6WIT2	Serine/threonine-protein phosphatase 2A activator	PTPA	-	363881
E7EUC7	UTP--glucose-1-phosphate uridylyltransferase	UGP2	-	0
P02533	Keratin, type I cytoskeletal 14	KRT14	528367	1.62243e+06
A0A024R222	Phosphoserine aminotransferase	PSAT1	-	998617
B4DNN3	glutamine--tRNA ligase		525295	306647
C9JEY1	Actin-related protein 2/3 complex subunit 1B (Fragment)	ARPC1B	-	181220
B4DRG0	cDNA FLJ51764, highly similar to Histone deacetylase 1		-	584764
D3DQA6	RNA helicase	DDX46	-	89916.5
Q9UKD2	mRNA turnover protein 4 homolog	MRTO4	522441	-
P63272	Transcription elongation factor SPT4	SUPT4H1	498920	160460
Q9BQG0	Myb-binding protein 1A	MYBBP1A	495248	-
Q86VR6	RNA helicase (Fragment)	DDX10	490494	-
Q96CV8	Thimet oligopeptidase 1	THOP1	-	93787.4
Q9Y394	Dehydrogenase/reductase SDR family member 7	DHRS7	-	0
B4E1R7	Calpain-2 catalytic subunit		-	588361
H0YCU9	Transgelin (Fragment)	TAGLN	-	328163
C9J4N6	Isocitrate dehydrogenase [NADP] cytoplasmic (Fragment)	IDH1	-	0
A0A0S2Z4C3	Fumarate hydratase, mitochondrial (Fragment)	FH	-	225048
P31946	14-3-3 protein beta/alpha	YWHAB	-	1.66286e+06
D6RFN0	COP9 signalosome complex subunit 4	COPS4	-	0
A0A1U9X7R2	GNL1		-	493009
A0A024R753	RNA binding motif protein 28 isoform 1	RBM28	489083	-
Q7Z478	ATP-dependent RNA helicase DHX29	DHX29	488368	-
A0A0A1HAW1	H.sapiens ras-related Hrab2 protein		-	268477
K7ESG5	Proteasome activator complex subunit 3	PSME3	-	315276
Q96CS3	FAS-associated factor 2	FAF2	-	5444556
A0A804HKS3	[histone H3]-lysine(4) N-methyltransferase (Fragment)	KMT2C	-	342262
Q9NQT5	Exosome complex component RRP40	EXOSC3	488205	-
A8K690	Stress-induced-phosphoprotein 1		-	1.17273e+07
A0A024R7X7	Double-stranded RNA-binding protein Staufen homolog 2	STAU2	487736	-
Q8TE01	DERP12 (Dermal papilla derived protein 12)	derp12	-	659189
A0A024QZN4	Vinculin	VCL	-	1.56073e+06
P50570	Dynamin-2	DNM2	-	614065
Q92945	Far upstream element-binding protein 2	KHSRP	-	2.34549e+06
Q07960	Rho GTPase-activating protein 1	ARHGAP1	-	202556
Q9BRZ2	E3 ubiquitin-protein ligase TRIM56	TRIM56	482834	-
A0A2P9FIG3	MHC class I antigen	HLA-A	-	174719
B7Z4V2	Stress-70 protein, mitochondrial		-	1.02043e+07
B2R5U1	Staphylococcal nuclease domain-containing protein		-	145491
A0A804HIM2	Ras-related protein Rab-18	RAB18	-	319344
A0A075B6F3	Dynein axonemal heavy chain 8	DNAH8	480546	-
A0A0B4J1V8	HCG2039996	PPAN-P2RY11	475308	-
B3KSC7	cDNA FLJ36001 fis, clone TESTI2015213, highly similar to Homo sapiens target of EGR1, member 1 (nuclear) (TOE1), mRNA		473733	-
M0R165	Epidermal growth factor receptor substrate 15-like 1	EPS15L1	-	0
K7EKR9	Ribonucleoprotein PTB-binding 1 (Fragment)	RAVER1	-	0
P11388	DNA topoisomerase 2-alpha	TOP2A	454196	-
A0A7I2V5Y3	Transcription factor BTF3	BTF3	450479	-
Q53EZ9	Mitogen-activated protein kinase kinase 3 isoform B variant (Fragment)		-	0
A0A024R704	SFRS protein kinase 2, isoform CRA_b	SRPK2	450104	-
Q8WVV9	Heterogeneous nuclear ribonucleoprotein L-like	HNRNPLL	447972	-
Q86VP6	Cullin-associated NEDD8-dissociated protein 1	CAND1	-	6.60838e+07
A8K0T9	F-actin-capping protein subunit alpha		-	92329.8
B7Z3V1	Sodium/potassium-transporting ATPase subunit alpha (Fragment)		-	472217
Q96CT6	C12orf10 protein (Fragment)	C12orf10	-	114534
A0A7P0T7V2	2-5-oligoadenylate synthase 3	OAS3	441980	-
Q8TDD1	ATP-dependent RNA helicase DDX54	DDX54	428233	-
H7C123	60S ribosomal protein L10 (Fragment)	RPL10	-	1.14677e+06
B7Z3B1	cDNA FLJ61631, highly similar to Sodium/hydrogen exchanger 8		-	64886.1
A0A7P0T8D4	Sorting nexin	SNX9	426993	-
B4DXT2	cDNA FLJ59635, highly similar to Heat shock 70 kDa protein 4L		-	0
A0A5C2G6K6	IGH c222_heavy__IGHV4-59_IGHD6-25_IGHJ5 (Fragment)		420029	-
Q6ZR44	thioredoxin-disulfide reductase		-	1.13178e+06
B2RC50	cDNA, FLJ95853, highly similar to Homo sapiens exosome component Rrp46 (RRP46), mRNA		418120	0
Q9H2R7	Nuclear migration protein nudC	NPD011	-	772964
A0A2P1M905	Cleavage and polyadenylation specific factor 6/retinoic acid receptor gamma fusion protein (Fragment)	CPSF6	-	590130
A0A7I2V454	Serine/threonine-protein kinase Nek9	NEK9	-	4.01371e+06
O75663	TIP41-like protein	TIPRL	-	82962.4
Q9UQ88	Cyclin-dependent kinase 11A	CDK11A	405406	-
Q53R94	Uncharacterized protein RTN4 (Fragment)	RTN4	-	883592
Q9BUF5	Tubulin beta-6 chain	TUBB6	405188	1.33201e+06
A0A0J9YYL3	Poly(U)-binding-splicing factor PUF60 (Fragment)	PUF60	402734	1.11134e+06
A0A384NKW7	Exportin-2		-	2.82815e+06
B7Z6L0	Annexin		-	117924
B2R4P9	Histone H3	H3F3A	395977	777798
Q14315	Filamin-C	FLNC	-	6.14499e+06
A0A140VK70	26S proteasome regulatory subunit 7		-	349811
A0A140VJL3	Hypoxanthine phosphoribosyltransferase	HPRT1	-	0
G3V194	NADH dehydrogenase (Ubiquinone) Fe-S protein 3, 30kDa (NADH-coenzyme Q reductase), isoform CRA_c	NDUFS3	-	27391.1
P25786	Proteasome subunit alpha type-1	PSMA1	-	1.03726e+06
Q6FGD7	Tubulin-specific chaperone A	TBCA	-	631627
Q9BZL1	Ubiquitin-like protein 5	UBL5	-	97200.3
A0A142CHG9	GO2-q chimeric G-protein		-	223921
K9MS24	Spectrin beta chain	SPTBN1	-	0
Q6S4P3	Ferritin	FTL	-	557284
Q2TU89	Aging-associated protein 1	AAG1	-	0
B4DZN3	cDNA FLJ51164, highly similar to Platelet-activating factor acetylhydrolase IB alpha subunit		-	145743
A0A494C108	Protein KRI1 homolog	KRI1	394441	210474
A0A8V8TPY8	5-3 exonuclease PLD3 (Fragment)	PLD3	-	352250
Q96QK1	Vacuolar protein sorting-associated protein 35	VPS35	-	0
Q01105	Protein SET	SET	-	640056
B4DRH6	enoyl-CoA hydratase		-	123859
Q9Y6M1	Insulin-like growth factor 2 mRNA-binding protein 2	IGF2BP2	386602	402709
P35251	Replication factor C subunit 1	RFC1	371203	-
B2RBS8	cDNA, FLJ95666, highly similar to Homo sapiens albumin (ALB), mRNA		-	9.82666e+07
A0A384MDR8	Pyruvate dehydrogenase E1 component subunit beta		-	0
A0A494C0G1	Phosphoacetylglucosamine mutase	PGM3	-	133404
Q15046	Lysine--tRNA ligase	KARS1	363999	2.40198e+06
J3KQN4	60S ribosomal protein L36a	RPL36A	361606	0
B7Z6P1	cDNA FLJ53662, highly similar to Actin, alpha skeletal muscle		-	0
H0YJU2	Activator of 90 kDa heat shock protein ATPase homolog 1 (Fragment)	AHSA1	-	1.12535e+06
A0A0S2Z4W7	Protein kinase C substrate 80K-H isoform 2 (Fragment)	PRKCSH	-	0
H3BNI9	Casein kinase II subunit alpha	CSNK2A2	-	105222
E9PPH5	Acidic leucine-rich nuclear phosphoprotein 32 family member E (Fragment)	ANP32E	360424	-
Q16658	Fascin	FSCN1	-	938264
B4DHC4	cDNA FLJ51843, highly similar to 14-3-3 protein gamma		-	247829
A0A1B0GVN9	Uroporphyrinogen decarboxylase	UROD	-	97633.3
B4DUF1	1,4-alpha-glucan branching enzyme		-	779582
Q9NVI7	ATPase family AAA domain-containing protein 3A	ATAD3A	355271	-
Q59GA1	Splicing factor, arginine/serine-rich 10 (Transformer 2 homolog, Drosophila) variant (Fragment)		349991	-
Q8N684	Cleavage and polyadenylation specificity factor subunit 7	CPSF7	339749	-
B3KMB1	Structural maintenance of chromosomes protein		-	4.42635e+06
A0A1U9X8Y4	Chloride intracellular channel protein		-	6.60435e+06
A0A024R0Z3	RNA helicase	DDX23	338627	-
A0A090N8Y2	Protein disulfide-isomerase A4	ERP70	-	1.91415e+06
B4DN41	Probable ATP-dependent RNA helicase DDX5		-	1.02006e+06
B4DEE5	cDNA FLJ60230, highly similar to Arsenical pump-driving ATPase		-	565325
B2R6U8	Cleavage and polyadenylation specificity factor subunit 5		337992	260476
P17812	CTP synthase 1	CTPS1	-	574166
A0A0K0K1I3	Epididymis secretory sperm binding protein Li 169mP	HEL-S-169mP	-	0
A0A804HII9	Alpha-actinin-1	ACTN1	-	4.22135e+06
Q9GZS1	DNA-directed RNA polymerase I subunit RPA49	POLR1E	335410	-
Q99460	26S proteasome non-ATPase regulatory subunit 1	PSMD1	-	767635
A0A384NL74	Epididymis secretory sperm binding protein		334916	-
Q96B26	Exosome complex component RRP43	EXOSC8	324991	-
Q71UM5	40S ribosomal protein S27-like	RPS27L	323591	-
A0A3B3IRR6	UPF0488 protein C8orf33	C8orf33	317119	-
Q9NX58	Cell growth-regulating nucleolar protein	LYAR	315297	-
P35249	Replication factor C subunit 4	RFC4	314469	-
B4DKI9	cDNA FLJ54799, highly similar to Mitochondrial 28S ribosomal protein S27		308326	139589
P51570	Galactokinase	GALK1	-	507056
A0A3B3ITJ4	Heterogeneous nuclear ribonucleoprotein L (Fragment)	HNRNPL	-	868373
Q6LES9	RFC5 protein (Fragment)	RFC5	308311	-
Q59HE2	ornithine aminotransferase (Fragment)		-	71082.8
A6NFX8	ADP-sugar pyrophosphatase	NUDT5	-	653851
Q96AG4	Leucine-rich repeat-containing protein 59	LRRC59	300151	722079
Q8IZP2	Putative protein FAM10A4	ST13P4	-	184643
C9JHP4	Eukaryotic translation initiation factor 3 subunit L (Fragment)	EIF3L	-	400747
E7ENU9	Macrophage-capping protein (Fragment)	CAPG	-	267863
A0A024R0R4	SUMO-1 activating enzyme subunit 1, isoform CRA_b	SAE1	-	407230
H7C3F9	Arp2/3 complex 34 kDa subunit (Fragment)	ARPC2	-	365742
B4DEC3	cDNA FLJ60429, highly similar to Aconitate hydratase, mitochondrial		-	249754
B4DSN3	cDNA FLJ60345, highly similar to Protein transport protein Sec24C		-	560323
Q7Z2T5	TRMT1-like protein	TRMT1L	298402	-
A0A286YFF7	Palmitoyl-protein thioesterase 1	PPT1	-	137208
Q2XSC7	Cellular tumor antigen p53	TP53	-	375574
O75533	Splicing factor 3B subunit 1	SF3B1	290804	129122
Q14203	Dynactin subunit 1	DCTN1	-	236400
Q8NG23	GTP binding protein		-	446009
Q5T280	Putative methyltransferase C9orf114	SPOUT1	286043	-
E9PK47	Alpha-1,4 glucan phosphorylase	PYGL	-	412370
A0A3R5W301	UBA2/WTIP fusion protein		-	377090
P25787	Proteasome subunit alpha type-2	PSMA2	-	692235
P04632	Calpain small subunit 1	CAPNS1	-	105324
A0A7I2V2S3	Exportin-1	XPO1	-	328789
A0A024R755	Calumenin	CALU	-	569128
P62861	FAU ubiquitin-like and ribosomal protein S30	FAU	285172	181166
C9J177	Protein phosphatase 1 regulatory subunit 7 (Fragment)	PPP1R7	-	0
H0Y9L8	Bifunctional lysine-specific demethylase and histidyl-hydroxylase (Fragment)	RIOX2	282206	-
A8K4T9	cDNA FLJ77421, highly similar to Homo sapiens autoantigen p542 mRNA		279990	-
H3BT71	RNA-binding motif protein, X chromosome	RBMX	279566	164321
P28838	Cytosol aminopeptidase	LAP3	-	339534
B7Z556	Alpha-2-HS-glycoprotein		-	0
H0Y4R1	Inosine-5-monophosphate dehydrogenase	IMPDH2	-	2.60596e+06
Q549M8	RNA transcription, translation and transport factor protein	C14orf166	278929	-
Q9H2U2	Inorganic pyrophosphatase 2, mitochondrial	PPA2	-	214348
Q9NTK5	Obg-like ATPase 1	OLA1	-	1.42973e+06
B4DYL7	cDNA FLJ58490, highly similar to Homo sapiens CCR4-NOT transcription complex, subunit 1 (CNOT1), transcript variant 1, mRNA		-	0
Q9Y5I4	Protocadherin alpha-C2	PCDHAC2	276361	94002.9
A0A024RAS3	RNA helicase	hCG_27698	275724	-
H0Y5F2	Uncharacterized protein C1orf167 (Fragment)	C1orf167	275708	-
Q9NT62	Ubiquitin-like-conjugating enzyme ATG3	ATG3	-	0
B4DTS5	cDNA FLJ58882, highly similar to 26S proteasome non-ATPase regulatory subunit 11		-	527799
E9PHA2	Condensin complex subunit 2	NCAPH	-	0
B4DMX4	cDNA FLJ57154, highly similar to Alpha-fetoprotein		-	419311
Q9NWT1	p21-activated protein kinase-interacting protein 1	PAK1IP1	273556	-
B3KU03	cDNA FLJ39022 fis, clone NT2RP7003724, weakly similar to Serine/arginine repetitive matrix protein 1		266724	82918.9
Q9BVA1	Tubulin beta-2B chain	TUBB2B	260842	716395
A0A0A0MQV6	Fibroblast growth factor	FGF2	258951	-
O60884	DnaJ homolog subfamily A member 2	DNAJA2	-	829961
B4DIU0	cDNA FLJ58391, highly similar to Exosome complex exonuclease RRP42		258515	-
O95816	BAG family molecular chaperone regulator 2	BAG2	256412	163034
Q5T4U5	Medium-chain specific acyl-CoA dehydrogenase, mitochondrial	ACADM	-	0
A0A087WYR0	Signal recognition particle 19 kDa protein	SRP19	256038	61645
C9J2Q4	Septin-2 (Fragment)	SEPTIN2	-	615077
B2R9L6	cDNA, FLJ94450, highly similar to Homo sapiens cyclin-dependent kinase 9 (CDC2-related kinase) (CDK9), mRNA		256033	-
O15371	Eukaryotic translation initiation factor 3 subunit D	EIF3D	-	222168
F8VRN8	LIM domain and actin-binding protein 1	LIMA1	-	227433
A0A7I2V4D7	Nodal modulator 3	NOMO3	-	0
Q6GMV7	Immunoglobulin lambda-1 light chain-like		-	464934
O60566	Mitotic checkpoint serine/threonine-protein kinase BUB1 beta	BUB1B	255477	-
A0A8V8TQK1	Clathrin heavy chain 1	CLTC	-	4.80988e+06
D6RBZ0	Heterogeneous nuclear ribonucleoprotein A/B	HNRNPAB	-	1.47121e+06
A8MXP9	Matrin-3	MATR3	254080	380758
A0A804HK65	Peroxisomal multifunctional enzyme type 2	HSD17B4	-	512933
Q7Z2V5	RNA helicase (Fragment)	DKFZp686J01190	253792	-
Q99832	T-complex protein 1 subunit eta	CCT7	-	3.88042e+06
P14550	Aldo-keto reductase family 1 member A1	AKR1A1	-	354673
B4DS57	Nuclear autoantigenic sperm protein		-	2.17271e+06
P17174	Aspartate aminotransferase, cytoplasmic	GOT1	-	681829
P54578	Ubiquitin carboxyl-terminal hydrolase 14	USP14	-	237423
B4DP80	NAD(P)H-hydrate epimerase	APOA1BP	-	420686
A0A2R8Y738	Ribosomal protein L15 (Fragment)	RPL15	-	1.92693e+06
A0A7I2V584	Signal recognition particle 54 kDa protein	SRP54	-	131489
P63220	40S ribosomal protein S21	RPS21	-	0
Q15642	Cdc42-interacting protein 4	TRIP10	-	276131
S6BAN6	IgG L chain		244456	-
P35237	Serpin B6	SERPINB6	-	1.48075e+06
Q6P0P7	THRAP3 protein (Fragment)	THRAP3	240710	-
Q8WXX5	DnaJ homolog subfamily C member 9	DNAJC9	236311	-
Q9H6W3	Ribosomal oxygenase 1	RIOX1	235159	-
B4E3J6	cDNA FLJ54293		235130	-
Q15084	Protein disulfide-isomerase A6	PDIA6	-	1.14751e+06
B4DRW3	cDNA FLJ57180, highly similar to TAR DNA-binding protein 43		-	0
A4UCR9	Mitochondrial 28S ribosomal protein S34		231243	-
A0A140VJZ1	Ubiquitin carboxyl-terminal hydrolase		-	0
G3V5F2	Peptidyl-prolyl cis-trans isomerase FKBP3	FKBP3	-	208801
Q32Q12	Nucleoside diphosphate kinase	NME1-NME2	-	2.1561e+06
B3KPA6	Acyl-Coenzyme A dehydrogenase, very long chain, isoform CRA_e	ACADVL	-	978851
V9HWB5	inorganic diphosphatase	HEL-S-66p	-	514122
A0A7P0TAU9	Alkylglycerone-phosphate synthase	AGPS	-	2.90143e+06
Q15269	Periodic tryptophan protein 2 homolog	PWP2	224220	-
P26358	DNA (cytosine-5)-methyltransferase 1	DNMT1	-	377506
A0A0C4DGG8	Cell division cycle and apoptosis regulator protein 1 (Fragment)	CCAR1	-	70617
B3KT66	26S proteasome non-ATPase regulatory subunit 6	PSMD6	-	0
O76021	Ribosomal L1 domain-containing protein 1	RSL1D1	223363	-
E7EVW7	Hematopoietic lineage cell-specific protein	HCLS1	-	177101
A0A5F9ZHJ7	Acetyl-CoA acetyltransferase, mitochondrial	ACAT1	-	1.90904e+06
A0A8Q3SHF1	La-related protein 7	LARP7	221397	-
O76003	Glutaredoxin-3	GLRX3	-	690155
A0A024R5Z9	Pyruvate kinase	PKM2	-	1.51839e+06
B4DYX2	cDNA FLJ51404, highly similar to Netrin receptor DCC		-	288108
B7ZKK7	eIF2AK2 protein	EIF2AK2	218804	0
E9PKM6	Activating signal cointegrator 1 complex subunit 1 (Fragment)	ASCC1	216782	-
E7EUI6	Integrin beta	ITGB1	-	2.26499e+06
Q12904	Aminoacyl tRNA synthase complex-interacting multifunctional protein 1	AIMP1	212118	-
Q86Y56	Dynein axonemal assembly factor 5	DNAAF5	-	0
Q53G47	LUC7-like isoform b variant (Fragment)		208552	-
Q53HG0	Eukaryotic translation initiation factor 3, subunit 3 gamma, 40kDa variant (Fragment)		-	298054
P54136	Arginine--tRNA ligase, cytoplasmic	RARS1	206236	1.60382e+06
Q9Y520	Protein PRRC2C	PRRC2C	205710	-
E5RJE1	CYFIP-related Rac1 interactor B (Fragment)	CYRIB	-	0
B5MCF9	Pescadillo homolog	PES1	202900	-
F5GXS2	Actinin, alpha 4, isoform CRA_a	ACTN4	-	2.76158e+06
A0A140VKH3	Testis tissue sperm-binding protein Li 90mP		202410	-
D6RIY6	Exosome complex component RRP45	EXOSC9	201171	0
A0A384NL22	Proteasome subunit beta	PSMB3	-	0
Q59ES1	Leukotriene A4 hydrolase variant (Fragment)		-	225094
K7EKP8	Cytosolic acyl coenzyme A thioester hydrolase (Fragment)	ACOT7	-	126270
C9J931	GTP-binding protein Rheb	RHEB	-	1.94843e+06
Q9NZM1	Myoferlin	MYOF	-	0
A0A6Q8PHA5	Histidine--tRNA ligase, cytoplasmic	HARS1	-	1.44554e+06
Q13242	Serine/arginine-rich splicing factor 9	SRSF9	200623	-
P15880	40S ribosomal protein S2	RPS2	-	5.90758e+06
A0A5C2G1Z4	IGL c3189_light_IGLV1-51_IGLJ3 (Fragment)		-	164902
P61086	Ubiquitin-conjugating enzyme E2 K	UBE2K	-	4.51054e+06
O43390	Heterogeneous nuclear ribonucleoprotein R	HNRNPR	200465	0
P13473	Lysosome-associated membrane glycoprotein 2	LAMP2	-	87284.6
P04792	Heat shock protein beta-1	HSPB1	191670	1.80699e+06
Q9Y383	Putative RNA-binding protein Luc7-like 2	LUC7L2	191616	-
J3QQM1	26S proteasome regulatory subunit 8 (Fragment)	PSMC5	-	120400
Q96KG9	N-terminal kinase-like protein	SCYL1	191343	0
A0A5C2G3X2	IGL c3872_light_IGKV3-15_IGKJ2 (Fragment)		187918	-
H0YL91	Activating signal cointegrator 1	TRIP4	185414	-
Q9NVP1	ATP-dependent RNA helicase DDX18	DDX18	184887	-
B3KMK2	cDNA FLJ11229 fis, clone PLACE1008356, highly similar to Homo sapiens meningioma expressed antigen 5 ((MGEA5), mRNA)		-	70703.9
H7C5M1	RNA-binding protein 34 (Fragment)	RBM34	-	106854
O60382	KIAA0324 (Fragment)	KIAA0324	180882	0
A0A024R7I1	GIPC PDZ domain containing family, member 1, isoform CRA_b	GIPC1	-	88896.1
Q16853	Membrane primary amine oxidase	AOC3	-	0
Q01813	ATP-dependent 6-phosphofructokinase, platelet type	PFKP	-	1.803e+06
P10599	Thioredoxin	TXN	180261	293341
Q8TAS0	ATP synthase subunit gamma (Fragment)		179941	17001358
B4DJI4	cDNA FLJ58065, highly similar to LIM and SH3 domain protein 1		-	181132
E9PC15	Acylglycerol kinase, mitochondrial	AGK	177554	0
A0A7I2V5H3	Interferon-inducible double-stranded RNA-dependent protein kinase activator A	PRKRA	176550	-
P54886	Delta-1-pyrroline-5-carboxylate synthase	ALDH18A1	-	95764.4
B7ZB41	cDNA, FLJ79405, highly similar to Homo sapiens solute carrier family 25, member 24, transcript variant 1, mRNA		-	208986
A0A0S2Z4N8	Vasodilator-stimulated phosphoprotein isoform 2 (Fragment)	VASP	-	67501.8
Q8TBR3	Fusion (Involved in t(1216) in malignant liposarcoma)	FUS	176431	519681
I3L397	Eukaryotic translation initiation factor 5A (Fragment)	EIF5A	-	2.88702e+06
A0A804HIX9	Sorting nexin-14	SNX14	-	480552
C9JNL6	Electrogenic sodium bicarbonate cotransporter 4 (Fragment)	SLC4A5	173851	-
Q13177	Serine/threonine-protein kinase PAK 2	PAK2	-	0
P98082	Disabled homolog 2	DAB2	171008	-
Q6FGX9	Adenylate kinase isoenzyme 1	AK1	-	330401
P83111	Serine beta-lactamase-like protein LACTB, mitochondrial	LACTB	170754	-
A0A6I8PL42	leucine--tRNA ligase	LARS1	166335	127138
P25788	Proteasome subunit alpha type-3	PSMA3	-	837278
H3BQZ9	Adenine phosphoribosyltransferase	APRT	-	0
A4D1S5	Ras-related protein Rab-19	RAB19	-	196605
Q86UY0	protein disulfide-isomerase	TXNDC5	-	946916
P30044	Peroxiredoxin-5, mitochondrial	PRDX5	-	478440
P08697	Alpha-2-antiplasmin	SERPINF2	-	318328
Q9UNX3	60S ribosomal protein L26-like 1	RPL26L1	161748	-
Q16666	Gamma-interferon-inducible protein 16	IFI16	161471	-
X6RGP5	Protein transport protein sec16 (Fragment)	SEC16A	161249	-
A0A1L1UHR1	Voltage-dependent anion-selective channel protein 1		-	186150
Q2VPA0	Lon protease homolog (Fragment)	LONP1	-	375240
B2CIS9	Caspase 14, apoptosis-related cysteine peptidase	CASP14	159402	-
A0A5C2FXP4	IGL c1699_light_IGKV1D-13_IGKJ3 (Fragment)		-	880821
Q53HK8	Replication factor C 3 isoform 1 variant (Fragment)		158228	0
B4DM33	cDNA FLJ52068, highly similar to Microtubule-associated protein RP/EB family member 1		-	598273
H0Y8G5	Heterogeneous nuclear ribonucleoprotein D0 (Fragment)	HNRNPD	150492	744504
A4QN18	Protein transport protein sec16 (Fragment)	SEC16A	-	2.36546e+06
P07686	Beta-hexosaminidase subunit beta	HEXB	-	136570
P34897	Serine hydroxymethyltransferase, mitochondrial	SHMT2	-	2.81455e+06
Q86X55	Histone-arginine methyltransferase CARM1	CARM1	-	632971
Q96L58	Beta-1,3-galactosyltransferase 6	B3GALT6	146488	-
B4DTA2	cDNA FLJ60148, highly similar to Homo sapiens heterogeneous nuclear ribonucleoprotein D-like (HNRPDL), transcript variant 2, mRNA		144955	157869
B4DNU0	General transcription factor IIH subunit 4		142667	-
A8K4T6	26S proteasome non-ATPase regulatory subunit 5		-	861895
A0A0C4DGI3	Citrate synthase	CS	-	3.2259e+06
A0A8V8TMR1	DNA-dependent protein kinase catalytic subunit	PRKDC	139031	-
H3BRG4	Cytochrome b-c1 complex subunit 2, mitochondrial	UQCRC2	-	187912
B2R791	U4/U6 small nuclear ribonucleoprotein Prp3		138797	-
P29692	Elongation factor 1-delta	EEF1D	-	4.5227e+06
B4DKU3	cDNA FLJ53449, highly similar to rRNA methyltransferase 3		137588	-
P30043	Flavin reductase (NADPH)	BLVRB	-	137299
Q13151	Heterogeneous nuclear ribonucleoprotein A0	HNRNPA0	137517	0
Q7L0Y3	tRNA methyltransferase 10 homolog C	TRMT10C	137290	0
P48047	ATP synthase subunit O, mitochondrial	ATP5PO	-	538784
Q9Y490	Talin-1	TLN1	-	3.2233e+06
P48594	Serpin B4	SERPINB4	134348	-
P31689	DnaJ homolog subfamily A member 1	DNAJA1	133222	527274
P30048	Thioredoxin-dependent peroxide reductase, mitochondrial	PRDX3	-	419403
B2R4P2	cDNA, FLJ92164, highly similar to Homo sapiens peroxiredoxin 1 (PRDX1), mRNA		133182	-
A0A8V8TLK7	Transferrin receptor protein 1	TFRC	-	143181
A0A0S2Z2Z6	Annexin (Fragment)	ANXA6	-	452386
A0A3S8NFS6	ATIII-T1		132226	267504
F8VZX2	Poly(rC)-binding protein 2	PCBP2	-	547454
F2Z2K0	NSFL1 cofactor p47	NSFL1C	-	287826
A6NN50	Obscurin-like protein 1	OBSL1	124192	-
M0QX72	Procollagen galactosyltransferase 1 (Fragment)	COLGALT1	-	156741
O43684	Mitotic checkpoint protein BUB3	BUB3	120993	65746.4
P26583	High mobility group protein B2	HMGB2	-	0
A0A024RAI1	Actin-related protein 3	ACTR3	-	725487
A0A0S2Z4Z6	Serine/arginine repetitive matrix 1 isoform 2 (Fragment)	SRRM1	116435	-
Q96T67	TOB3		-	61159.1
Q0QEN7	ATP synthase subunit beta (Fragment)	ATP5B	115641	5.40992e+06
B4DNH1	Profilin		-	615995
A0A8V8TQK0	WD repeat-containing protein 1	WDR1	-	3.26294e+06
B2RAD8	cDNA, FLJ94852, highly similar to Homo sapiens eukaryotic translation initiation factor 2C, 1 (EIF2C1), mRNA		113603	-
A0A024R3N5	Kin of IRRE like 3 (Drosophila), isoform CRA_a	KIRREL3	-	0
P39656	Dolichyl-diphosphooligosaccharide--protein glycosyltransferase 48 kDa subunit	DDOST	-	127666
J9R021	Eukaryotic translation initiation factor 3 subunit A	eIF3a	-	1.74544e+06
Q7Z2W4	Zinc finger CCCH-type antiviral protein 1	ZC3HAV1	113305	-
H7C5E8	Serotransferrin (Fragment)	TF	-	813541
A0A024R1K7	Tyrosine 3-monooxygenase/tryptophan 5-monooxygenase activation protein, eta polypeptide, isoform CRA_b	YWHAH	-	805281
A0A1W2PRL9	Transcription elongation factor	TCEA1	-	605216
Q6P158	Putative ATP-dependent RNA helicase DHX57	DHX57	111008	0
A0A024R1Z6	Vesicle amine transport protein 1 homolog (T californica), isoform CRA_a	VAT1	-	582758
Q86Z22	Epididymis secretory protein Li 297	HEL-S-297	-	0
H7C2W9	60S ribosomal protein L31 (Fragment)	RPL31	-	2.82604e+06
P52943	Cysteine-rich protein 2	CRIP2	-	190380
B8ZZ51	Malate dehydrogenase, cytoplasmic	MDH1	-	1.95223e+06
Q9BRJ6	Uncharacterized protein C7orf50	C7orf50	109222	-
A0A024R6D8	Splicing factor, arginine/serine-rich 5, isoform CRA_a	SFRS5	109067	144892
E7EMF1	Integrin alpha-2	ITGA2	-	52666.5
Q9Y6A4	Cilia- and flagella-associated protein 20	CFAP20	108476	-
B4E1E2	Hepatocyte growth factor-regulated tyrosine kinase substrate		-	829691
A0A5C2FZE8	IGL c1536_light_IGLV1-51_IGLJ2 (Fragment)		105201	-
B4DNN4	Ribonucleoside-diphosphate reductase		-	993959
A8K4W0	40S ribosomal protein S3a	RPS3A	-	4.67279e+06
Q53G98	Activating signal cointegrator 1 complex subunit 2 variant (Fragment)		105032	-
B4DLR8	NAD(P)H dehydrogenase [quinone] 1	NQO1	-	192753
A0A8I5KYF1	28S ribosomal protein S22, mitochondrial	MRPS22	103226	155637
B4DWC4	Chloride intracellular channel protein		-	663252
C9JZR2	Catenin delta-1	CTNND1	101136	0
Q13200	26S proteasome non-ATPase regulatory subunit 2	PSMD2	-	1.27948e+06
Q13885	Tubulin beta-2A chain	TUBB2A	95437	361352
Q6FIG4	RAB1B protein	RAB1B	-	1.02618e+06
A0A024R6K8	Tryptophan--tRNA ligase, cytoplasmic	WARS	-	400899
H0Y9X1	Translation machinery-associated protein 16 (Fragment)	TMA16	93823.5	-
A6ND22	28S ribosomal protein S16, mitochondrial	MRPS16	93780.5	105456
B4DN59	CD44 antigen		-	812662
A0A291FIZ5	NADH-ubiquinone oxidoreductase 75 kDa subunit, mitochondrial		-	0
A0A087WUI8	Mannose-1-phosphate guanyltransferase alpha	GMPPA	-	113086
Q13155	Aminoacyl tRNA synthase complex-interacting multifunctional protein 2	AIMP2	92533.5	-
A0A345WIR4	Cytochrome c oxidase subunit 2	COX2	-	0
Q29RF7	Sister chromatid cohesion protein PDS5 homolog A	PDS5A	-	0
Q15717	ELAV-like protein 1	ELAVL1	90436.5	3.34377e+06
E9PLD3	Ribonuclease P protein component		87959.3	-
H0YHX9	Nascent polypeptide-associated complex subunit alpha	NACA	85837.3	553974
A8K5W7	isoleucine--tRNA ligase		-	0
P62070	Ras-related protein R-Ras2	RRAS2	-	0
Q7L2J0	7SK snRNA methylphosphate capping enzyme	MEPCE	85192.6	-
A0A7I2V3Z3	Importin subunit alpha-1	KPNA2	84388.8	310822
A0A6I8PRN4	glutamine--fructose-6-phosphate transaminase (isomerizing)	GFPT1	-	92822.9
P07737	Profilin-1	PFN1	-	3.27844e+06
B4DDU6	T-complex protein 1 subunit epsilon		-	1.55785e+06
Q05DH1	Proteasome subunit alpha type (Fragment)	PSMA7	-	2.04498e+06
G3V5V3	Ribosome quality control complex subunit NEMF (Fragment)	NEMF	84326.9	-
D6RCQ0	Eukaryotic translation elongation factor 1 epsilon-1 (Fragment)	EEF1E1	82193.7	-
A0A384NQ35	Epididymis secretory sperm binding protein (Fragment)		-	1.89102e+06
F8WFC6	Large subunit GTPase 1 homolog	LSG1	78715.3	-
P49006	MARCKS-related protein	MARCKSL1	-	0
B4DM74	60S ribosomal protein L18a		-	1.11004e+06
E9PC52	Histone-binding protein RBBP7	RBBP7	-	535940
Q53ET2	Dihydropyrimidinase-related protein 2 (Fragment)		-	368401
Q00341	Vigilin	HDLBP	78529.5	165347
Q96T51	RUN and FYVE domain-containing protein 1	RUFY1	-	384245
B4E1S3	cDNA FLJ57860, highly similar to Transmembrane protein 109		-	125167
Q9BV20	Methylthioribose-1-phosphate isomerase	MRI1	-	140919
K7EQJ5	40S ribosomal protein S15	RPS15	-	89043.6
P07355	Annexin A2	ANXA2	-	6.15816e+06
O94903	Pyridoxal phosphate homeostasis protein	PLPBP	-	395398
Q4ZG57	DNA replication licensing factor MCM6 (Fragment)	MCM6	-	565028
B2R4R9	40S ribosomal protein S28	RPS28	77105.4	-
M0R261	6-phosphogluconolactonase (Fragment)	PGLS	-	439705
D6RFZ2	TBC1 domain family member 8B	TBC1D8B	-	85026
B2R9J4	cDNA, FLJ94423, highly similar to Homo sapiens mitochondrial ribosomal protein L23 (MRPL23), nuclear gene encoding mitochondrial protein, mRNA		76444.7	-
Q6I9V5	ADP/ATP translocase	SLC25A6	73880.8	286006
B4DEB0	cDNA FLJ56054, highly similar to 26S proteasome non-ATPase regulatory subunit 3		-	1.27385e+06
A0A024R571	EH domain-containing protein 1	EHD1	-	377336
V9HWJ1	Glutathione synthetase	HEL-S-64p	-	616052
F5GYK0	Tripartite motif-containing protein 46	TRIM46	69524	-
A0A8V8TN15	Ribosome maturation protein SBDS	SBDS	-	146055
O60493	Sorting nexin-3	SNX3	-	201887
I3L0J9	Pre-mRNA-processing-splicing factor 8 (Fragment)	PRPF8	-	131863
A0A0D9SGE8	PHD finger protein 6	PHF6	66372.3	-
A0A8Q3WLD1	H/ACA ribonucleoprotein complex subunit DKC1	DKC1	66355.7	-
B4DFL1	Dihydrolipoyl dehydrogenase		-	1.36988e+06
A8K7F6	RNA helicase		-	8.74759e+06
F5GYJ8	ubiquitinyl hydrolase 1	OTUB1	-	0
Q5XKE5	Keratin, type II cytoskeletal 79	KRT79	-	1155822
I3L3H2	RNA helicase	EIF4A3	-	1.41617e+06
Q59G24	Activated RNA polymerase II transcriptional coactivator p15 (Fragment)		64376.8	392024
B2R7L2	Annexin		-	157370
Q6NUR7	Ezrin	EZR	64088.5	1.32142e+06
P61081	NEDD8-conjugating enzyme Ubc12	UBE2M	-	332817
A8K0B9	rRNA adenine N(6)-methyltransferase		63041	-
P31151	Protein S100-A7	S100A7	61528.6	-
Q9BZZ5	Apoptosis inhibitor 5	API5	-	186322
B4DT23	Protein FAM98A	FAM98A	60565.5	-
P04406	Glyceraldehyde-3-phosphate dehydrogenase	GAPDH	-	3.35985e+07
Q9BV61	TRAP1 protein (Fragment)	TRAP1	-	2.66517e+06
A0A804HHW5	3-hydroxyacyl-CoA dehydrogenase type-2	HSD17B10	-	372101
P13798	Acylamino-acid-releasing enzyme	APEH	-	479418
Q6FHZ0	Malate dehydrogenase	MDH2	-	3.02866e+06
Q9NTJ3	Structural maintenance of chromosomes protein 4	SMC4	-	1.53029e+06
A0A6Q8PGU6	vesicle-fusing ATPase	SPATA5	59890.9	-
Q6IAV5	Succinyl-CoA:3-ketoacid-coenzyme A transferase	OXCT	-	462375
Q6I9T8	Serine/threonine-protein phosphatase	PPP2CA	-	1.43576e+06
P57772	Selenocysteine-specific elongation factor	EEFSEC	57139.7	-
Q08J23	RNA cytosine C(5)-methyltransferase NSUN2	NSUN2	54127.4	439030
B4DQJ4	cDNA FLJ59213, highly similar to Nuclear valosin-containing protein-like		53452.5	-
H0Y938	Coatomer subunit beta	COPB2	50620.5	698572
A0A024RDU9	General transcription factor IIF subunit 2	GTF2F2	47115.7	-
Q9Y295	Developmentally-regulated GTP-binding protein 1	DRG1	43525.1	59960.6
P05783	Keratin, type I cytoskeletal 18	KRT18	41074.1	8.50297e+06
A0JLS5	TBL3 protein (Fragment)	TBL3	39431.1	-
P62841	40S ribosomal protein S15	RPS15	39270.2	-
B2R7V4	cDNA, FLJ93619, highly similar to Homo sapiens PRP4 pre-mRNA processing factor 4 homolog (yeast) (PRPF4), mRNA		35976.5	52944
O60664	Perilipin-3	PLIN3	-	454863
B5MDF5	GTP-binding nuclear protein Ran	RAN	-	9.68771e+06
H7C2Y5	DnaJ_C domain-containing protein (Fragment)		35390.7	-
B4DJ30	cDNA FLJ61290, highly similar to Neutral alpha-glucosidase AB		-	3.44831e+06
Q9UKV8	Protein argonaute-2	AGO2	33003.1	-
Q9UMX0	Ubiquilin-1	UBQLN1	-	97154.5
Q9UHB7	AF4/FMR2 family member 4	AFF4	29539.2	-
A8K3C5	cDNA FLJ77715, highly similar to Homo sapiens cisplatin resistance-associated overexpressed protein(LUC7A), mRNA		28637.2	-
A0A024RAM4	Microtubule-associated protein 1B, isoform CRA_b	MAP1B	-	0
A0A024RD80	Heat shock protein 90kDa alpha (Cytosolic), class B member 1, isoform CRA_a	HSP90AB1	27383.2	4.12218e+07
A0A2S0SYV8	MHC class I antigen	HLA-C	-	69941.5
A0A024R983	TROVE domain family, member 2, isoform CRA_b	TROVE2	25186.3	237158
F5H0C8	phosphopyruvate hydratase	ENO2	-	0
Q59HF3	ATPase, H+ transporting, lysosomal 56/58kD, V1 subunit B, isoform 2 variant (Fragment)		-	0
K9JA46	Epididymis luminal secretory protein 52	EL52	24272.8	1.19096e+07
A8K7H3	40S ribosomal protein S15a		-	1.4723e+06
A0A0A0MR02	Voltage-dependent anion-selective channel protein 2 (Fragment)	VDAC2	-	571700
A0A0C4DGL3	Deoxyuridine 5-triphosphate nucleotidohydrolase	DUT	-	1.1543e+06
Q9BQ04	RNA-binding protein 4B	RBM4B	-	0
E9PK25	Cofilin-1	CFL1	-	7.16182e+06
B4DNX1	cDNA FLJ53752, highly similar to Heat shock 70 kDa protein 1		22231.1	-
P05787	Keratin, type II cytoskeletal 8	KRT8	-	2.32051e+06
A8K6Y1	cDNA FLJ75526, highly similar to Homo sapiens proliferation-associated 2G4, 38kDa (PA2G4), mRNA (Fragment)		-	3.83934e+06
A0A024R2L6	40S ribosomal protein SA	RPSA	0	4.00756e+06
B4DY85	cDNA FLJ61463, highly similar to Zyxin		-	363700
E9PF16	Medium-chain acyl-CoA ligase ACSF2, mitochondrial	ACSF2	-	212509
B4DNH2	cDNA FLJ58596, highly similar to Eukaryotic initiation factor 4A-I		0	-
B4DY59	cDNA FLJ56267, highly similar to Transducin beta-like 2 protein		0	-
A4D1U3	Single-stranded DNA-binding protein	SSBP1	-	378496
B0QYT6	Ran GTPase-activating protein 1 (Fragment)	RANGAP1	-	65636
B4DV16	cDNA FLJ54503, highly similar to Acyl-coenzyme A thioesterase 1		-	67459.4
D6RCB9	Ribonucloprotein (Fragment)	NHP2	0	-
A6NCI4	von Willebrand factor A domain-containing protein 3A	VWA3A	-	97949.5
Q8IVF2	Protein AHNAK2	AHNAK2	-	340426
P16989	Y-box-binding protein 3	YBX3	0	-
B3KUZ8	Aspartate aminotransferase		-	9.92525e+06
Q53F10	UV excision repair protein RAD23 (Fragment)		-	217680
A0A1U9X9A5	PRRC2A		0	-
G3V203	60S ribosomal protein L18	RPL18	-	6.58946e+06
B4DL04	receptor protein-tyrosine kinase		-	65561.2
A0A0G2JIW1	Heat shock 70 kDa protein 1B	HSPA1B	-	3.45208e+06
B4DZG7	ADP-ribosylation factor-like protein 1	ARL1	-	0
A0A024R1S5	GTP-binding protein 1	GTPBP1	0	-
P27816	Microtubule-associated protein 4	MAP4	0	724230
P50990	T-complex protein 1 subunit theta	CCT8	-	7.40139e+06
M0QXM4	Amino acid transporter	SLC1A5	-	275544
H7C5V3	28S ribosomal protein S28, mitochondrial (Fragment)	MRPS28	-	227306
Q6IB11	PGRMC1 protein	PGRMC1	-	0
Q9BTE3	Mini-chromosome maintenance complex-binding protein	MCMBP	-	0
A0A7P0Z3Z5	DNA damage-binding protein 1	DDB1	-	781467
B4DZB5	glycine hydroxymethyltransferase		-	191892
A0A140VJY7	Thioredoxin domain-containing protein 17		-	43142.1
P61764	Syntaxin-binding protein 1	STXBP1	-	0
B4DJI1	L-lactate dehydrogenase		0	1.67134e+07
Q04695	Keratin, type I cytoskeletal 17	KRT17	0	-
V9HWC7	Peroxiredoxin-6	HEL-S-128m	0	2.77323e+06
A0A0S2Z583	Retinol dehydrogenase 11 isoform 1 (Fragment)	RDH11	-	0
P06702	Protein S100-A9	S100A9	0	-
P0C7P4	Putative cytochrome b-c1 complex subunit Rieske-like protein 1	UQCRFS1P1	0	-
B2RBE5	cDNA, FLJ95468, highly similar to Homo sapiens transcriptional coactivator tubedown-100 (TBDN100),transcript variant 1, mRNA		-	452764
B4DDV4	cDNA FLJ52530, highly similar to Tumor protein D54		-	494365
P26885	Peptidyl-prolyl cis-trans isomerase FKBP2	FKBP2	-	0
Q9NVM9	Integrator complex subunit 13	INTS13	-	0
A0A7I2V2M3	Eukaryotic translation initiation factor 3 subunit I	EIF3I	-	330060
J3QLR8	28S ribosomal protein S23, mitochondrial	MRPS23	0	82751.4
B4E3M6	cDNA FLJ55446, highly similar to Superkiller viralicidic activity 2-like 2		0	-
A0A2R8Y5Y7	60S ribosomal protein L9	RPL9	-	515741
A0A1B0GVC3	GTP-binding protein Di-Ras2 (Fragment)	DIRAS2	0	274821
A0A8C8KBL6	Integrin alpha-6	ITGA6	-	0
P42765	3-ketoacyl-CoA thiolase, mitochondrial	ACAA2	-	214678
Q9BSV4	SFPQ protein (Fragment)	SFPQ	-	510458
A0A024R580	Calpain-1 catalytic subunit	CAPN1	-	0
P05026	Sodium/potassium-transporting ATPase subunit beta-1	ATP1B1	-	0
A0A140VK39	Protein phosphatase methylesterase 1		-	60996.5
P12273	Prolactin-inducible protein	PIP	0	-
B7Z2N4	cDNA FLJ56074, highly similar to 150 kDa oxygen-regulated protein (Orp150)		-	6.91447e+06
B2R8G6	peptidylprolyl isomerase		-	0
Q6PKI6	YBX1 protein (Fragment)	YBX1	0	-
Q15334	Lethal(2) giant larvae protein homolog 1	LLGL1	0	103393
Q9UNX4	WD repeat-containing protein 3	WDR3	0	-
P37837	Transaldolase	TALDO1	-	8.83833e+06
B0QZK4	Heterochromatin protein 1-binding protein 3 (Fragment)	HP1BP3	0	-
C9JIG9	non-specific serine/threonine protein kinase	OXSR1	-	3.95488e+06
A2A3S3	Muscleblind-like 2 (Drosophila), isoform CRA_a	MBNL2	-	113318
P30049	ATP synthase subunit delta, mitochondrial	ATP5F1D	-	232806
I4AY87	Epididymis secretory sperm binding protein (Fragment)	MIF	-	2.15096e+06
P84090	Enhancer of rudimentary homolog	ERH	0	-
B2R8A2	cDNA, FLJ93804, highly similar to Homo sapiens gp25L2 protein (HSGP25L2G), mRNA		-	931426
H0Y4Y4	EF-hand domain-containing protein D2 (Fragment)	EFHD2	-	0
Q13451	Peptidyl-prolyl cis-trans isomerase FKBP5	FKBP5	-	239226
P67809	Y-box-binding protein 1	YBX1	-	2.01315e+06
J3QRV9	GTPase Era, mitochondrial (Fragment)	ERAL1	0	-
X6R700	Chromatin target of PRMT1 protein	CHTOP	0	-
V9HW74	Ubiquitin carboxyl-terminal hydrolase	HEL-117	-	2.27602e+06
F8WE71	Serine/threonine-protein phosphatase PP1-beta catalytic subunit	PPP1CB	0	-
A0A0D9SEM4	Serine/arginine-rich-splicing factor 4 (Fragment)	SRSF4	0	-
F8WBC0	Ras-related protein Rap-1b (Fragment)	RAP1B	0	945648
Q9UJV9	Probable ATP-dependent RNA helicase DDX41	DDX41	0	-
C9JYQ9	60S ribosomal protein L22-like 1	RPL22L1	0	-
G9K389	YWHAE/FAM22B fusion protein (Fragment)	YWHAE/FAM22B	-	8.20094e+06
P26641	Elongation factor 1-gamma	EEF1G	-	1.15744e+07
B4DX78	RNA helicase		-	3.01524e+06
A0A7P0TAE9	Calnexin	CANX	-	1.25788e+06
K7EMN2	6-phosphogluconate dehydrogenase, decarboxylating (Fragment)	PGD	-	1.19795e+06
O15145	Actin-related protein 2/3 complex subunit 3	ARPC3	-	406317
Q96HC4	PDZ and LIM domain protein 5	PDLIM5	-	294091
Q96AW5	glutamine--tRNA ligase (Fragment)	QARS	-	53917.7
P08727	Keratin, type I cytoskeletal 19	KRT19	0	-
B3KRY5	cDNA FLJ35087 fis, clone PLACE6005546, highly similar to Polymerase I and transcript release factor		0	-
A0A8I5KU76	Endoplasmic reticulum resident protein 44	ERP44	-	80796.6
B2R4I8	cDNA, FLJ92106, highly similar to Homo sapiens adaptor-related protein complex 3, sigma 1 subunit(AP3S1), mRNA		0	-
A8K201	RRP15-like protein		0	-
Q14651	Plastin-1	PLS1	-	0
A0A8Q3WLK5	Pyruvate dehydrogenase E1 component subunit alpha, somatic form, mitochondrial	PDHA1	-	208251
J3KR23	IST1 homolog (Fragment)	IST1	-	175609
O43175	D-3-phosphoglycerate dehydrogenase	PHGDH	-	575821
Q92616	eIF-2-alpha kinase activator GCN1	GCN1	-	121456
B4DM82	Peptidyl-prolyl cis-trans isomerase		0	-
B4DTV0	cDNA FLJ57801, highly similar to Homo sapiens AHNAK nucleoprotein (desmoyokin) (AHNAK), transcript variant 1, mRNA (Fragment)		-	1825102
Q6IAT9	Proteasome subunit beta	PSMB6	-	920622
K7ENW4	Nucleus accumbens-associated protein 1 (Fragment)	NACC1	-	226988
A0A2R8Y5V9	Tropomyosin alpha-4 chain	TPM4	-	174770
M0R0C3	Mitochondrial import inner membrane translocase subunit TIM50 (Fragment)	TIMM50	0	-
B2R7W3	Pre-mRNA-splicing factor SPF27	BCAS2	0	-
A0A7P0TB58	Complex I assembly factor ACAD9, mitochondrial	ACAD9	-	0
B2RMS9	Inter-alpha (Globulin) inhibitor H4 (Plasma Kallikrein-sensitive glycoprotein)	ITIH4	-	0
A0A140VK73	Inositol-3-phosphate synthase 1		-	1.53543e+06
Q96P11	28S rRNA (cytosine-C(5))-methyltransferase	NSUN5	0	-
Q9BVQ7	Ribosome biogenesis protein SPATA5L1	SPATA5L1	0	-
I3L4P8	Heme oxygenase 2 (Fragment)	HMOX2	0	-
Q02790	Peptidyl-prolyl cis-trans isomerase FKBP4	FKBP4	-	2.68401e+06
A0A5C2FXX1	IGL c1070_light_IGKV4-1_IGKJ4 (Fragment)		0	-
Q59FD4	hexokinase (Fragment)		-	1.68911e+06
F8W038	Chromosome 17 open reading frame 49	C17orf49	-	79467.5
Q3B7A7	Trifunctional purine biosynthetic protein adenosine-3	GART	-	2.86852e+06
B4DTK7	cDNA FLJ61387, highly similar to Homo sapiens conserved nuclear protein NHN1 (NHN1), mRNA		0	-
Q9H488	GDP-fucose protein O-fucosyltransferase 1	POFUT1	-	387054
A0A0A0MTB8	WD repeat-containing protein 36	WDR36	0	-
P15121	Aldo-keto reductase family 1 member B1	AKR1B1	-	3.76463e+06
Q53G61	Small nuclear ribonucleoprotein polypeptide A variant (Fragment)		0	0
A0A024R534	Metastasis associated 1 family, member 2, isoform CRA_a	MTA2	-	0
A0A140VJT8	Ribonuclease inhibitor		-	783715
Q6FI51	DNAJB1 protein	DNAJB1	-	1.10771e+06
B4DP61	Survival motor neuron protein	SMN1	0	0
Q13423	NAD(P) transhydrogenase, mitochondrial	NNT	-	388256
C9JPM4	ADP-ribosylation factor 4 (Fragment)	ARF4	-	330304
Q08AE9	ACAD11 protein	ACAD11	0	-
Q2TAY7	WD40 repeat-containing protein SMU1	SMU1	0	-
B4DZE5	DNA-directed RNA polymerase		0	-
A0A024R3C3	Cysteine and histidine-rich domain (CHORD)-containing 1, isoform CRA_b	CHORDC1	-	0
P04083	Annexin A1	ANXA1	-	9.14148e+06
E5RIM3	Phospholipase A-2-activating protein	PLAA	-	1.28035e+06
Q5SZE1	Ceramide synthase 2 (Fragment)	CERS2	-	3.72001e+06
Q8TC07	TBC1 domain family member 15	TBC1D15	-	97070.6
P17987	T-complex protein 1 subunit alpha	TCP1	-	2.83429e+06
B4DGM7	cDNA FLJ51489, highly similar to LanC-like protein 1		-	209069
Q9BX40	Protein LSM14 homolog B	LSM14B	0	-
P36957	Dihydrolipoyllysine-residue succinyltransferase component of 2-oxoglutarate dehydrogenase complex, mitochondrial	DLST	0	409090
Q01970	1-phosphatidylinositol 4,5-bisphosphate phosphodiesterase beta-3	PLCB3	-	0
P05109	Protein S100-A8	S100A8	0	-
Q12899	Tripartite motif-containing protein 26	TRIM26	0	-
O15511	Actin-related protein 2/3 complex subunit 5	ARPC5	-	438105
A4FU77	SNRNP200 protein (Fragment)	SNRNP200	-	346646
Q5T081	CHC1 protein (Fragment)	RCC1	-	163048
P46063	ATP-dependent DNA helicase Q1	RECQL	-	0
Q14CX5	Transmembrane protein 180	MFSD13A	-	57655.9
A0A5C2G7W8	IGL c110_light_IGKV1D-13_IGKJ4 (Fragment)		-	287230
Q9P265	Disco-interacting protein 2 homolog B	DIP2B	0	-
A0A384NL53	Carbonyl reductase (NADPH)		-	986449
Q14444	Caprin-1	CAPRIN1	0	199109
A0A8V8TNY3	Constitutive coactivator of PPAR-gamma-like protein 1	FAM120A	-	191013
A4QPB0	IQ motif containing GTPase activating protein 1	IQGAP1	0	519023
A0A6Q8PGZ8	Glycine--tRNA ligase	GARS1	-	2.39597e+06
A0A024R7I5	tRNA (guanine(26)-N(2))-dimethyltransferase	TRMT1	-	139498
P15531	Nucleoside diphosphate kinase A	NME1	-	206997
E9PBS1	Bifunctional phosphoribosylaminoimidazole carboxylase/phosphoribosylaminoimidazole succinocarboxamide synthetase (Fragment)	PAICS	-	1.15609e+06
F8VV59	Nucleosome assembly protein 1-like 1	NAP1L1	0	407391
Q6IQ30	Polyadenylate-binding protein	PABPC4	0	290415
P08758	Annexin A5	ANXA5	-	1.05668e+07
V9HW90	Glutathione reductase	HEL-75	-	124265
P60953	Cell division control protein 42 homolog	CDC42	-	334241
P53597	Succinate--CoA ligase [ADP/GDP-forming] subunit alpha, mitochondrial	SUCLG1	-	140118
A0A024R4E1	Nicotinamide-nucleotide adenylyltransferase	NMNAT1	0	-
O95831	Apoptosis-inducing factor 1, mitochondrial	AIFM1	-	180929
A0A6Q8PFJ0	Prelamin-A/C	LMNA	-	457002
B3KNB9	HBS1-like protein		0	-
Q86X91	Inactive tyrosine-protein kinase 7	PTK7	-	0
Q6P1L8	39S ribosomal protein L14, mitochondrial	MRPL14	0	-
B7Z9U2	Vesicle-fusing ATPase		-	953868
A4D1M6	Elongation factor 1-beta	LOC392793	0	1.73355e+06
B3KPQ2	cDNA FLJ32052 fis, clone NTONG2001532, weakly similar to NEUROFILAMENT TRIPLET M PROTEIN		0	-
A0A024R4R7	Hsp70-interacting protein, isoform CRA_a	HSPBP1	-	146402
Q96AE4	Far upstream element-binding protein 1	FUBP1	-	120996
Q14331	Protein FRG1	FRG1	0	0
A0A3B3IS67	Tissue factor pathway inhibitor	TFPI2	0	-
A0A384N652	RNA helicase		0	-
D0PNI1	Epididymis luminal protein 4	YWHAZ	0	3.31153e+06
A0A140VJK6	GMP synthase (glutamine-hydrolyzing)		-	312328
P43686	26S proteasome regulatory subunit 6B	PSMC4	-	962573
P06744	Glucose-6-phosphate isomerase	GPI	-	2.81017e+06
A0A024R6Y2	Nuclear transport factor 2	NUTF2	-	1.05349e+06
A0A7P0T8C5	Formin-2 (Fragment)	FMN2	-	0
K7ELS8	Synaptogyrin-2 (Fragment)	SYNGR2	-	160201
B4E3J0	cDNA FLJ57456, highly similar to Nuclear RNA export factor 1		0	-
Q9NZ23	Drug-sensitive protein 1	YA61	-	1.01172e+07
Q9NY12	H/ACA ribonucleoprotein complex subunit 1	GAR1	0	-
Q96GK7	Fumarylacetoacetate hydrolase domain-containing protein 2A	FAHD2A	-	0
Q5T7C4	High mobility group protein B1	HMGB1	-	480635
P46087	Probable 28S rRNA (cytosine(4447)-C(5))-methyltransferase	NOP2	0	-
A0A024R074	Synaptobrevin-like 1, isoform CRA_b	SYBL1	-	27571.4
B2R761	Sterol carrier protein 2		-	0
P46977	Dolichyl-diphosphooligosaccharide--protein glycosyltransferase subunit STT3A	STT3A	-	0
H7BZ94	protein disulfide-isomerase	P4HB	-	60251.5
Q9NUD5	Zinc finger CCHC domain-containing protein 3	ZCCHC3	0	-
F8W1S1	Keratin, type II cytoskeletal 74	KRT74	0	-
P31040	Succinate dehydrogenase [ubiquinone] flavoprotein subunit, mitochondrial	SDHA	-	976863
Q96EY1	DnaJ homolog subfamily A member 3, mitochondrial	DNAJA3	0	-
Q86YZ3	Hornerin	HRNR	0	-
A0A590UK80	Serine/arginine-rich splicing factor 6 (Fragment)		0	-
P62314	Small nuclear ribonucleoprotein Sm D1	SNRPD1	0	582359
P62891	60S ribosomal protein L39	RPL39	0	365947
P13010	X-ray repair cross-complementing protein 5	XRCC5	-	2.179e+06
C9J8R7	GTP-binding protein 10 (Fragment)	GTPBP10	0	-
A0A7D5Q2L7	NAD(P) dependent steroid dehydrogenase-like protein transcript variant		-	0
Q53GG3	Sorting nexin-2 (Fragment)		-	0
O15451	Proline-, glutamic acid- and leucine-rich protein 1 (Fragment)		0	-
M0R3F1	Heterogeneous nuclear ribonucleoprotein U-like protein 1 (Fragment)	HNRNPUL1	0	457611
A8K6A5	cDNA FLJ77742, highly similar to Homo sapiens integrin, alpha 5 (fibronectin receptor, alpha polypeptide), mRNA		-	50746.2
B4DI38	Adenylyl cyclase-associated protein 1		-	1.24037e+06
Q9NV31	U3 small nucleolar ribonucleoprotein protein IMP3	IMP3	0	-
J3QKW7	Developmentally-regulated GTP-binding protein 2	DRG2	-	60889.1
Q96K17	Transcription factor BTF3 homolog 4	BTF3L4	-	219554
Q9BVP2	Guanine nucleotide-binding protein-like 3	GNL3	0	-
A0A024R9N6	EH-domain containing 4, isoform CRA_a	EHD4	-	362856
H7C1P0	Replication factor C subunit 4 (Fragment)	RFC4	-	4136595
P38117	Electron transfer flavoprotein subunit beta	ETFB	-	0
P27708	CAD protein	CAD	-	1.39107e+06
A0A024R872	Chromosome 9 open reading frame 88, isoform CRA_a	C9orf88	-	142247
Q53HB3	Proteasome 26S ATPase subunit 1 variant (Fragment)		-	0
A0A6I8PS19	Guanine nucleotide binding protein-like 3 (Nucleolar)-like, isoform CRA_b	GNL3L	0	-
P49327	Fatty acid synthase	FASN	-	2.19102e+06
A0A024R555	MAP/microtubule affinity-regulating kinase 2, isoform CRA_a	MARK2	0	-
P09012	U1 small nuclear ribonucleoprotein A	SNRPA	0	390257
P35580	Myosin-10	MYH10	-	652046
A0A7P0Z4D3	Transportin-1	TNPO1	-	635848
Q58I18	Sodium/potassium-transporting ATPase subunit beta (Fragment)	ATP1B3	-	0
B3KNM6	CAAX prenyl protease		-	340320
Q02413	Desmoglein-1	DSG1	0	255455
B4DLV7	Rab GDP dissociation inhibitor		-	976106
A8K330	cDNA FLJ77055, highly similar to Homo sapiens WD repeat domain 75 (WDR75), mRNA (Fragment)		0	-
D6RH06	PDZ and LIM domain protein 7 (Fragment)	PDLIM7	-	80777.8
A0A140VJM0	Testicular tissue protein Li 96		-	455440
H0YF65	Fibrocystin-L (Fragment)	PKHD1L1	-	555577
E5RGY5	Chromosome transmission fidelity protein 8 homolog	CHTF8	0	-
I3L3E9	Flap endonuclease 1 (Fragment)	FEN1	-	0
Q71RC2	La-related protein 4	LARP4	0	-
Q9BXS6	Nucleolar and spindle-associated protein 1	NUSAP1	0	-
Q6IS14	Eukaryotic translation initiation factor 5A-1-like	EIF5AL1	0	-
P14324	Farnesyl pyrophosphate synthase	FDPS	-	1.48004e+06
A0A024RDQ0	Heat shock protein 105 kDa	HSPH1	-	592628
O15042	U2 snRNP-associated SURP motif-containing protein	U2SURP	0	-
B4DW97	RNA helicase		0	-
Q14257	Reticulocalbin-2	RCN2	0	-
B0YIW5	Coatomer subunit delta	ARCN1	-	0
Q16222	UDP-N-acetylhexosamine pyrophosphorylase	UAP1	-	608503
Q59H77	T-complex protein 1 subunit gamma (Fragment)		-	2.06297e+06
Q5U0A0	Proteasome subunit alpha type		-	0
A0A5C2FTW2	IGL c152_light_IGKV1D-13_IGKJ5 (Fragment)		-	104155
E5RIZ4	39S ribosomal protein L15, mitochondrial (Fragment)	MRPL15	0	-
A0A5F9ZHJ1	Adenosine kinase	ADK	-	679109
E5RHT6	ADP-ribosylation factor GTPase-activating protein 1 (Fragment)	ARFGAP1	-	143040
Q8NBX0	Saccharopine dehydrogenase-like oxidoreductase	SCCPDH	-	203259
A0A7I2V539	Glycylpeptide N-tetradecanoyltransferase	NMT1	-	117244
Q9NSI2	Ribosome biogenesis protein SLX9 homolog	SLX9	0	-
P55795	Heterogeneous nuclear ribonucleoprotein H2	HNRNPH2	0	-
A0A024R8A7	HCG31253, isoform CRA_a	hCG_31253	-	500194
A0A0B4J259	Lysozyme C	LYZ	0	-
P05141	ADP/ATP translocase 2	SLC25A5	0	254884
Q53FG5	DNA replication licensing factor MCM5 (Fragment)		0	0
A0A024R3X7	Heat shock 10kDa protein 1 (Chaperonin 10), isoform CRA_d	HSPE1	-	1.36399e+06
A0A024R8V0	Septin 9, isoform CRA_a	2023-09-09	-	454407
Q7Z4Z1	Coatomer subunit epsilon		0	0
B4DNA0	3-phosphate/5-hydroxy nucleic acid ligase		0	-
A0A7I2V4Y9	Dynactin subunit 2	DCTN2	-	0
B4DSM4	cDNA FLJ57495, highly similar to MKI67 FHA domain-interacting nucleolar phosphoprotein		0	-
Q5VXN0	Ribosome production factor 2 homolog (Fragment)	RPF2	0	-
A0A024R0H2	Mitochondrial ribosomal protein S12, isoform CRA_a	MRPS12	0	-
O60942	mRNA-capping enzyme	RNGTT	0	-
A0A384ME17	Elongation factor Tu	TUFM	-	3.34485e+06
P36507	Dual specificity mitogen-activated protein kinase kinase 2	MAP2K2	-	0
P30086	Phosphatidylethanolamine-binding protein 1	PEBP1	-	3.64361e+06
B3KUJ0	cDNA FLJ39996 fis, clone STOMA2002166, highly similar to Splicing factor 3B subunit 4		0	-
A0A5C2GM60	IG c1162_light_IGLV7-46_IGLJ2 (Fragment)		0	-
B0YJ73	Ras suppressor protein 1 variant 5	RSU1	-	139961
B7Z6Z4	Myosin light polypeptide 6	MYL6	0	537254
E7ENQ1	Mitogen-activated protein kinase kinase kinase kinase 4	MAP4K4	-	4.44126e+06
A0A3B3IT92	DNA replication licensing factor MCM4	MCM4	-	780004
H7C3T4	Peroxiredoxin-4 (Fragment)	PRDX4	-	80857
A8K7T4	cDNA FLJ75774, highly similar to Homo sapiens lectin, mannose-binding 2 (LMAN2), mRNA		-	202976
Q8TD27	Ferritin		-	168532
F5H365	Protein transport protein SEC23	SEC23A	-	0
P78527	DNA-dependent protein kinase catalytic subunit	PRKDC	-	3.30313e+06
Q9H4N9	DNA helicase		-	427867
B5BUB1	RuvB-like helicase (Fragment)	RUVBL1	-	774265
